# Supplementary material for: SlWRKY30 and SlWRKY81 synergistically modulate tomato immunity to Ralstonia solanacearum by directly regulating SlPR-STH2
Source: Hortic Res. 2023 Mar 15;10(5):uhad050. doi: 10.1093/hr/uhad050 (PMC10189802; doi:10.1093/hr/uhad050)
Supplement: Web_Material_uhad050 [file web_material_uhad050.zip]

Archive with 3 entries (3 files):
- SlWRKY30 Supplemental  Table 1-2-22.docx
- SlWRKY30 Supplemental  Table 2 to 4-2-22.xlsx
- SlWRKY30 Supplemental Figure 1 to 9-2-22.docx
