# Supplementary material for: SlWRKY30 and SlWRKY81 synergistically modulate tomato immunity to Ralstonia solanacearum by directly regulating SlPR-STH2
Source: Hortic Res. 2023 Mar 15;10(5):uhad050. doi: 10.1093/hr/uhad050 (PMC10189802; doi:10.1093/hr/uhad050)
Supplement: Web_Material_uhad050 [file web_material_uhad050.zip › SlWRKY30 Supplemental Table 2 to 4-2-22.xlsx]

## Sheet: Supplemental Table 2
Supplemental Table 2. The total differentially expressed genes between the WT and the SlWRKY30-overexpressing line (OE6) at 24 hpi with R. solanacearum
#ID	OE6241_count	OE6242_count	OE6242_count	WT241_count	WT242_count	WT243_count	24H_WRKY30-OE1	24H_WT		Signal log2 ratio WRKY30/ WT	Signal log2 ratio WRKY30/ WT	Regulated	Swiss_Prot_annotation	NR_annotation
Solyc12g150125.1	7515	5854	3837	1758	1621	879	5735.33	1419.33	4.04086	2.01466	1.65013	up	carboxylesterase 120	carboxylesterase 120 [Solanum pennellii]
Solyc12g096960.2	3075	2100	2251	726	487	865	2475.33	692.667	3.57363	1.83739	1.56355	up	Pathogenesis-related protein STH-2	pathogenesis-related protein STH-2-like
Solyc12g088040.2	1877	832	1205	461	322	306	1304.67	363	3.59412	1.84564	1.49515	up	Wall-associated receptor kinase-like 20	wall-associated receptor kinase-like 20
Solyc12g056678.1	6065	5042	3176	1483	1545	763	4761	1263.67	3.76761	1.91365	1.56539	up	carboxylesterase 120	carboxylesterase 120
Solyc12g056675.1	13628	10665	6647	3212	3317	1764	10313.3	2764.33	3.73086	1.89951	1.55734	up	carboxylesterase 120	carboxylesterase 120
Solyc12g056674.1	2212	870	1174	306	526	167	1418.67	333	4.26026	2.09094	1.5666	up	carboxylesterase 120	carboxylesterase 120
Solyc12g056360.1	693	790	838	262	267	384	773.667	304.333	2.54217	1.34606	1.17022	up	Thaumatin-like protein	thaumatin-like protein
Solyc12g049030.1	5332	4719	3289	1195	1506	1670	4446.67	1457	3.05193	1.60972	1.40755	up	Delta(12)-acyl-lipid-desaturase	delta(12)-fatty-acid desaturase FAD2-like
Solyc12g045037.1	17610	15013	13123	4923	4903	5787	15248.7	5204.33	2.92999	1.5509	1.38203	up	Delta(12)-acyl-lipid-desaturase	delta(12)-fatty-acid desaturase FAD2-like [Solanum pennellii]
Solyc12g045035.1	31083	26049	23695	8659	8677	12487	26942.3	9941	2.71022	1.43841	1.25757	up	Delta(12)-fatty-acid desaturase FAD2	delta(12)-fatty-acid desaturase FAD2-like [Solanum pennellii]
Solyc12g013700.2	2704	691	814	50	125	287	1403	154	9.11039	3.18751	2.02271	up	Stem-specific protein TSJT1	stem-specific protein TSJT1
Solyc12g013680.3	241	207	141	80	52	62	196.333	64.6667	3.03608	1.60221	1.29913	up	Receptor-like protein 7	receptor like protein 30-like
Solyc12g010410.3	483	291	465	119	68	102	413	96.3333	4.2872	2.10003	1.72333	up	Homeobox protein knotted-1-like LET12	homeobox protein knotted-1-like LET12 isoform X1
Solyc12g009520.2	2056	1524	1743	542	639	823	1774.33	668	2.65619	1.40936	1.22616	up	Receptor-like protein 6	receptor like protein 30-like
Solyc12g006380.2	12667	8298	8804	3087	3981	4977	9923	4015	2.47148	1.30538	1.11605	up	1-aminocyclopropane-1-carboxylate oxidase homolog	2-oxoglutarate-dependent dioxygenase
Solyc12g006280.3	306	185	135	63	43	57	208.667	54.3333	3.84049	1.94129	1.5233	up	Putative Myb family transcription factor At1g14600	putative Myb family transcription factor At1g14600
Solyc12g005940.2	630	665	988	248	345	163	761	252	3.01984	1.59447	1.31058	up	1-aminocyclopropane-1-carboxylate oxidase 2	1-aminocyclopropane-1-carboxylate oxidase 2
Solyc11g073075.1	982	621	256	186	140	96	619.667	140.667	4.40521	2.13921	1.56892	up	Zinc finger protein ZAT8	zinc finger protein ZAT11-like
Solyc11g071740.2	168	364	129	14	18	32	220.333	21.3333	10.3281	3.36851	2.53872	up	Calcium-binding protein CML38	putative calcium-binding protein CML19
Solyc11g066150.3	2983	1208	1863	634	647	594	2018	625	3.2288	1.691	1.39044	up	UDP-glucuronic acid decarboxylase 5	UDP-glucuronic acid decarboxylase 5
Solyc11g018805.1	3643	379	1619	224	341	267	1880.33	277.333	6.78005	2.7613	1.80546	up	Lignin-forming anionic peroxidase	lignin-forming anionic peroxidase [Solanum pennellii]
Solyc11g018774.1	5716	642	2681	279	406	303	3013	329.333	9.14879	3.19358	2.12018	up	Lignin-forming anionic peroxidase	lignin-forming anionic peroxidase
Solyc11g018772.1	4873	525	2252	293	427	330	2550	350	7.28571	2.86507	1.89222	up	Lignin-forming anionic peroxidase	lignin-forming anionic peroxidase
Solyc11g017290.1	59	90	72	23	23	25	73.6667	23.6667	3.11268	1.63816	1.32857	up	Pentatricopeptide repeat-containing protein	pentatricopeptide repeat-containing protein At1g31430
Solyc11g010780.1	534	286	360	135	126	138	393.333	133	2.95739	1.56433	1.30395	up	UDP-glycosyltransferase 91A1	UDP-glycosyltransferase 91A1-like
Solyc11g007980.2	665	940	677	241	327	150	760.667	239.333	3.17827	1.66824	1.39094	up	Cytochrome P450 71D7	cytochrome P450 71D7
Solyc10g083290.4	16773	7318	8810	2663	2899	3503	10967	3021.67	3.62945	1.85975	1.54276	up	Beta-fructofuranosidase, insoluble isoenzyme 1	acid invertase
Solyc10g081970.2	2371	464	819	178	224	206	1218	202.667	6.00987	2.58733	1.84932	up	NDR1/HIN1-like protein 10	NDR1/HIN1-Like protein 3-like, partial
Solyc10g079860.2	10740	14350	7131	1841	4116	2712	10740.3	2889.67	3.71681	1.89406	1.5777	up	Glucan endo-1,3-beta-glucosidase,	glucan endo-1,3-beta-D-glucosidase precursor
Solyc10g078770.2	636	606	1328	63	37	32	856.667	44	19.4697	4.28316	3.38206	up	Protein LE25	protein LE25
Solyc10g078550.4	33059	12281	27862	7493	6278	7996	24400.7	7255.67	3.36298	1.74974	1.41866	up	Glutamate dehydrogenase	glutamate dehydrogenase
Solyc10g078220.2	881	775	414	114	112	104	690	110	6.27273	2.64909	2.25205	up	Cytochrome P450 98A3	cytochrome P450 98A3
Solyc10g076670.3	906	798	1015	318	326	489	906.333	377.667	2.39982	1.26293	1.08087	up	2-oxoglutarate-dependent dioxygenase JRG21	leucoanthocyanidin dioxygenase-like
Solyc10g076600.2	3865	2698	3570	1658	1310	1276	3377.67	1414.67	2.38761	1.25556	1.0701	up	Acyl-coenzyme A oxidase 4, peroxisomal	acyl-coenzyme A oxidase 4, peroxisomal
Solyc10g074440.2	1167	1437	463	71	93	156	1022.33	106.667	9.58437	3.26068	2.55534	up	Endochitinase	endochitinase
Solyc10g055810.2	139599	153753	137622	76593	38515	35163	143658	50090.3	2.86798	1.52003	1.22752	up	Basic 30 kDa endochitinase	basic 30 kDa endochitinase precursor
Solyc10g055800.2	176820	89104	161074	46891	26673	57852	142333	43805.3	3.24921	1.70009	1.36856	up	Endochitinase 3 (Fragment)	endochitinase 4
Solyc10g052880.1	7259	5933	4999	2460	1412	2617	6063.67	2163	2.80336	1.48716	1.2413	up	DNA damage-repair/toleration protein DRT100	probably inactive leucine-rich repeat receptor-like protein kinase At2g25790
Solyc10g038080.3	1164	717	639	247	226	336	840	269.667	3.11496	1.63921	1.3701	up	Bifunctional 3-dehydroquinate dehydratase/shikimate dehydrogenase	bifunctional 3-dehydroquinate dehydratase/shikimate dehydrogenase, chloroplastic
Solyc10g008400.1	2194	2423	2749	1209	1157	685	2455.33	1017	2.41429	1.2716	1.06326	up	E3 ubiquitin-protein ligase RMA1H1	E3 ubiquitin-protein ligase RMA1H1
Solyc10g006700.1	911	1448	849	429	302	446	1069.33	392.333	2.72557	1.44656	1.21432	up	Calcium-binding protein KRP1	calcium-binding protein PBP1-like
Solyc10g006660.3	1729	1465	1496	650	521	634	1563.33	601.667	2.59834	1.37759	1.20623	up	Calcium-binding protein KRP1	calcium-binding protein PBP1-like
Solyc09g097960.3	10912	6655	8571	1768	3215	4024	8712.67	3002.33	2.90197	1.53703	1.27958	up	aldo-keto reductase 2	aldo-keto reductases superfamily protein
Solyc09g097850.1	166	288	160	55	55	92	204.667	67.3333	3.0396	1.60388	1.29567	up	Cysteine proteinase inhibitor B	cysteine proteinase inhibitor B
Solyc09g092600.3	499	90	747	2	39	16	445.333	19	23.4386	4.55081	2.16122	up	Cytochrome P450 83B1	cytochrome P450 83B1-like
Solyc09g091990.3	319	208	269	46	116	72	265.333	78	3.40171	1.76626	1.4189	up	Receptor like protein kinase S.2	receptor like protein kinase S.2
Solyc09g091670.3	18564	6576	5372	2795	1583	2228	10170.7	2202	4.61883	2.20753	1.64502	up	Pleiotropic drug resistance protein 1	pleiotropic drug resistance protein 1
Solyc09g091660.3	34788	31462	34978	14959	11710	14111	33742.7	13593.3	2.4823	1.31167	1.15028	up	Pleiotropic drug resistance protein 1	pleiotropic drug resistance protein 1
Solyc09g091000.4	2329	4371	1431	628	547	142	2710.33	439	6.17388	2.62618	1.83018	up	Pathogenesis-related protein STH-2	pathogenesis-related protein STH-2
Solyc09g090990.2	3237	4032	3724	364	797	97	3664.33	419.333	8.73847	3.12738	2.16772	up	Pathogenesis-related protein STH-2	TSI-1 protein
Solyc09g090980.3	26429	21043	28396	4490	7230	3304	25289.3	5008	5.04979	2.33622	1.99785	up	Pathogenesis-related protein STH-2	pathogenesis-related protein STH-2-like
Solyc09g090970.4	2790	1631	2493	466	351	187	2304.67	334.667	6.88645	2.78376	2.25068	up	Pathogenesis-related protein STH-2	Pathogenesis-related protein STH-2-like
Solyc09g090900.4	545	719	477	246	262	262	580.333	256.667	2.26104	1.17699	1.01524	up	3-isopropylmalate dehydratase large subunit,	3-isopropylmalate dehydratase large subunit, chloroplastic
Solyc09g090070.1	5282	7565	7949	3499	2349	1838	6932	2562	2.7057	1.436	1.18079	up	Inorganic phosphate transporter 1-4	phosphate transporter 1
Solyc09g089780.3	569	428	588	26	38	123	528.333	62.3333	8.47594	3.08337	2.23095	up	Deacetoxyvindoline 4-hydroxylase	deacetoxyvindoline 4-hydroxylase
Solyc09g089580.4	14500	8510	15738	3209	2772	2449	12916	2810	4.59644	2.20052	1.88576	up	1-aminocyclopropane-1-carboxylate oxidase homolog	1-aminocyclopropane-1-carboxylate oxidase homolog isoform 1
Solyc09g082780.3	6644	6538	7815	3333	3245	2781	6999	3119.67	2.24351	1.16576	1.01533	up	Stem-specific protein TSJT1	stem-specific protein TSJT1
Solyc09g082270.4	15020	5275	8996	2918	1879	2971	9763.67	2589.33	3.77073	1.91484	1.51784	up	Non-specific lipid-transfer protein-like protein	non-specific lipid-transfer protein-like protein At2g13820
Solyc09g075420.3	3482	2438	2552	944	1057	1138	2824	1046.33	2.69895	1.4324	1.25484	up	Ethylene-responsive transcription factor ERF071	ethylene response factor 2
Solyc09g072700.4	426	1166	200	86	37	124	597.333	82.3333	7.25506	2.85899	1.8569	up	Peroxidase 44	peroxidase 44-like
Solyc09g059020.4	1804	1725	2008	824	706	767	1845.67	765.667	2.41054	1.26935	1.11352	up	Chloroplast envelope quinone oxidoreductase homolog	putative quinone-oxidoreductase homolog, chloroplastic
Solyc09g014820.3	155	69	137	25	14	6	120.333	15	8.02222	3.004	1.98897	up	Protein LURP-one-related 15	protein LURP-one-related 10-like
Solyc09g011600.3	1396	1248	1151	367	338	517	1265	407.333	3.10556	1.63486	1.43404	up	glutathione S-transferase	glutathione S-transferase-like protein
Solyc09g007920.4	45931	48435	39724	19026	14110	23245	44696.7	18793.7	2.37828	1.24992	1.06964	up	Phenylalanine ammonia-lyase	phenylalanine ammonia-lyase 3
Solyc09g007910.4	11104	9560	8105	4170	2872	4445	9589.67	3829	2.50448	1.32451	1.12945	up	Phenylalanine ammonia-lyase	phenylalanine ammonia-lyase
Solyc09g007900.4	75645	79638	64533	27732	22845	33108	73272	27895	2.62671	1.39326	1.22286	up	Phenylalanine ammonia-lyase	phenylalanine ammonia-lyase-like
Solyc09g007890.1	2771	2774	2316	738	745	836	2620.33	773	3.38982	1.76121	1.60071	up	Phenylalanine ammonia-lyase	phenylalanine ammonia-lyase-like
Solyc09g007010.1	2061	1476	1732	361	804	273	1756.33	479.333	3.66412	1.87347	1.49682	up	Pathogenesis-related leaf protein 4	pathogenesis-related leaf protein 4 precursor
Solyc09g006005.1	4498	5138	3394	1238	1891	1310	4343.33	1479.67	2.93535	1.55353	1.35757	up	Pathogenesis-related leaf protein 4	pathogenesis-related leaf protein 4-like
Solyc09g005840.2	1789	347	610	83	202	148	915.333	144.333	6.3418	2.66489	1.82971	up	Exocyst complex component EXO70H1	exocyst complex component EXO70A1-like
Solyc08g083110.4	1380	519	850	118	49	109	916.333	92	9.96014	3.31617	2.51604	up	Methionine gamma-lyase	methionine gamma-lyase
Solyc08g081550.4	1111	818	1022	454	324	403	983.667	393.667	2.49873	1.32119	1.12566	up	1-aminocyclopropane-1-carboxylate synthase	1-aminocyclopropane-1-carboxylate synthase
Solyc08g080940.3	16338	8829	16175	3852	3048	3493	13780.7	3464.33	3.97787	1.992	1.69626	up	phospholipid hydroperoxide glutathione peroxidase	phospholipid hydroperoxide glutathione peroxidase
Solyc08g080930.1	437	151	241	40	42	34	276.333	38.6667	7.14655	2.83725	2.1742	up	Xyloglucan-specific galacturonosyltransferase 1	xyloglucan-specific galacturonosyltransferase 1
Solyc08g079900.3	22005	12893	9646	1303	3861	4411	14848	3191.67	4.65211	2.21789	1.70411	up	Subtilisin-like protease SBT1.7	subtilisin-like protease SBT1.7
Solyc08g078510.3	4246	1802	2626	834	916	960	2891.33	903.333	3.20074	1.6784	1.39434	up	GEM-like protein 5	GEM-like protein 5
Solyc08g078390.4	8321	5556	8882	3635	3011	2645	7586.33	3097	2.44957	1.29253	1.09145	up	Peroxisomal acyl-coenzyme A oxidase 1	peroxisomal acyl-CoA oxidase 1A
Solyc08g078170.1	336	140	318	72	32	28	264.667	44	6.01515	2.5886	1.85272	up	Ethylene-responsive transcription factor 1A	ethylene-responsive transcription factor 1A-like
Solyc08g075320.4	87	70	223	6	16	6	126.667	9.33333	13.5714	3.7625	2.41493	up	Abscisic acid 8&apos;-hydroxylase 1	abscisic acid 8&apos;-hydroxylase 1
Solyc08g068730.1	5899	2648	7302	1644	1079	1073	5283	1265.33	4.17518	2.06184	1.63431	up	Tyramine N-feruloyltransferase 4/11	N-hydroxycinnamoyl-CoA:tyramine N-hydroxycinnamoyl transferase THT1-3
Solyc08g068690.1	6064	4041	6283	2648	1690	1956	5462.67	2098	2.60375	1.38059	1.15336	up	Tyramine N-feruloyltransferase 4/11	tyramine N-feruloyltransferase 4/11-like
Solyc08g065710.2	112	68	72	22	14	25	84	20.3333	4.13115	2.04654	1.55281	up	Vacuolar-processing enzyme	vacuolar-processing enzyme-like
Solyc08g062360.3	2773	1487	2822	794	618	1017	2360.67	809.667	2.9156	1.54379	1.27557	up	Ankyrin repeat-containing protein At5g02620	ankyrin repeat-containing protein At5g02620-like
Solyc08g007670.1	347	392	274	148	120	167	337.667	145	2.32874	1.21955	1.02966	up	Subtilisin-like protease SBT1.7	subtilisin-like protease SBT1.7
Solyc08g006740.3	4872	2281	2134	579	439	1005	3095.67	674.333	4.59071	2.19872	1.72304	up	Histidine decarboxylase	aromatic amino acid decarboxylase 2
Solyc07g066550.4	2814	688	1036	248	273	429	1512.67	316.667	4.77684	2.25606	1.65311	up	LRR receptor-like serine/threonine-protein kinase	LRR receptor-like serine/threonine-protein kinase At1g56140
Solyc07g062490.1	51143	31770	46061	16480	11410	12400	42991.3	13430	3.20114	1.67859	1.43078	up	Epidermis-specific secreted glycoprotein EP1	epidermis-specific secreted glycoprotein EP1-like
Solyc07g062480.2	5768	3325	4719	570	392	346	4604	436	10.5596	3.40049	2.9038	up	Epidermis-specific secreted glycoprotein EP1	epidermis-specific secreted glycoprotein EP1-like
Solyc07g056110.3	2281	1658	1801	739	747	912	1913.33	799.333	2.39366	1.25922	1.09329	up	Vacuolar cation/proton exchanger 5	vacuolar cation/proton exchanger 3
Solyc07g055690.1	2711	1169	5543	701	302	118	3141	373.667	8.40589	3.0714	1.90618	up	EP1-like glycoprotein 1	epidermis-specific secreted glycoprotein EP1-like
Solyc07g045100.1	1766	1121	1324	499	366	521	1403.67	462	3.03824	1.60324	1.36751	up	Aspartyl protease family protein 2	aspartyl protease family protein 2-like
Solyc07g041940.3	716	203	276	87	80	101	398.333	89.3333	4.45896	2.15671	1.59592	up	Serine/threonine-protein kinase RIPK	serine/threonine-protein kinase At5g01020
Solyc07g040890.1	1152	991	1087	398	298	430	1076.67	375.333	2.86856	1.52033	1.32569	up	Carboxylesterase 1	carboxylesterase 120
Solyc07g006500.3	11253	4784	11493	2857	2773	2110	9176.67	2580	3.55685	1.8306	1.49021	up	alpha,alpha-trehalose-phosphate synthase	trehalose-6-phosphate synthase
Solyc07g005500.2	177	238	234	41	81	45	216.333	55.6667	3.88623	1.95837	1.63732	up	Formin-like protein 13	formin-like protein 18 isoform X1
Solyc07g005100.4	1007	1480	1186	135	327	69	1224.33	177	6.91714	2.79018	2.09689	up	Class V chitinase	chitotriosidase-1
Solyc06g082440.1	337	131	226	55	65	60	231.333	60	3.85556	1.94694	1.53272	up	CBL-interacting serine/threonine-protein kinase 11	CBL-interacting protein kinase 11
Solyc06g072320.4	655	54	100	15	17	27	269.667	19.6667	13.7119	3.77735	1.95264	up	Long chain base biosynthesis protein 2a	long chain base biosynthesis protein 2a-like
Solyc06g072000.3	212	94	261	26	36	23	189	28.3333	6.67059	2.73781	2.06197	up	ATPase family AAA domain-containing protein FIGL1	uncharacterized protein LOC101252297
Solyc06g071810.1	3989	4277	3637	1386	1885	1690	3967.67	1653.67	2.39931	1.26262	1.12215	up	Leucine-rich repeat receptor-like serine/threonine/tyrosine-protein kinase SOBIR1	leucine-rich repeat receptor-like serine/threonine/tyrosine-protein kinase SOBIR1 precursor
Solyc06g071620.3	956	638	887	202	294	277	827	257.667	3.20957	1.68238	1.45873	up	DExH-box ATP-dependent RNA helicase DExH12	LOW QUALITY PROTEIN: DExH-box ATP-dependent RNA helicase DExH12-like
Solyc06g065560.2	6308	3579	6910	2303	1621	1964	5599	1962.67	2.85275	1.51235	1.25772	up	3-ketoacyl-CoA synthase 11	3-ketoacyl-CoA synthase 11-like
Solyc06g062780.4	3020	2278	3438	964	1120	1421	2912	1168.33	2.49244	1.31756	1.13496	up	Phospholipid-transporting ATPase 6	phospholipid-transporting ATPase 6
Solyc06g053260.1	8505	5494	5688	3155	1893	1633	6562.33	2227	2.94671	1.55911	1.26979	up	Auxin-responsive protein SAUR32	small auxin-up protein 58
Solyc06g053150.1	586	453	686	223	188	214	575	208.333	2.76	1.46467	1.25578	up	AAA-ATPase At2g46620	AAA-ATPase At2g46620-like
Solyc06g051940.4	75	279	828	47	33	31	394	37	10.6486	3.4126	2.03596	up	protein phosphatase 2C 8	protein phosphatase 2C
Solyc06g048820.1	10420	6491	10384	2043	3671	3217	9098.33	2977	3.05621	1.61174	1.37416	up	Wound-induced protein 1	wound-induced protein 1
Solyc06g007190.4	309	259	269	96	59	74	279	76.3333	3.65502	1.86988	1.58271	up	protein phosphatase 2C 2	putative protein phosphatase 2C 53
Solyc06g007180.3	8689	8804	14496	1307	157	909	10663	791	13.4804	3.75279	2.48549	up	Asparagine synthetase	asparagine synthetase
Solyc05g054650.1	4227	1783	1410	390	878	461	2473.33	576.333	4.2915	2.10148	1.59571	up	Zinc finger protein ZAT11	zinc finger protein ZAT11-like
Solyc05g052410.3	267	270	207	39	91	73	248	67.6667	3.66502	1.87382	1.55646	up	Dehydration-responsive element-binding protein 2B	ethylene-responsive transcription factor 1
Solyc05g051220.3	181	145	176	71	66	68	167.333	68.3333	2.44878	1.29206	1.0882	up	Potassium channel SKOR	potassium channel SKOR-like
Solyc05g026217.1	216	240	210	72	93	67	222	77.3333	2.87069	1.5214	1.32226	up	40S ribosomal protein S14	hypothetical protein GLYMA_03G241300 [Glycine max]
Solyc05g015495.1	256	135	201	20	31	70	197.333	40.3333	4.89256	2.29059	1.67516	up	methyltransferase	methyltransferase At1g27930
Solyc05g007630.3	154	115	258	34	18	34	175.667	28.6667	6.12791	2.61539	1.98378	up	Late blight resistance protein R1-A	putative late blight resistance protein homolog R1B-23 isoform X1
Solyc05g007450.3	102	74	79	24	22	32	85	26	3.26923	1.70895	1.36498	up	Origin of replication complex subunit 6	origin of replication complex subunit 6
Solyc05g005700.4	2001	1250	1115	537	574	618	1455.33	576.333	2.52516	1.33637	1.13067	up	Aldehyde dehydrogenase family 2 member B4	aldehyde dehydrogenase family 2 member B7d
Solyc04g079820.3	149	118	148	30	11	18	138.333	19.6667	7.0339	2.81432	2.15521	up	Type IV inositol polyphosphate 5-phosphatase 11	type IV inositol polyphosphate 5-phosphatase 11
Solyc04g079250.3	557	488	200	72	106	124	415	100.667	4.12252	2.04353	1.60525	up	Patatin-like protein 2	patatin-like protein 2
Solyc04g078090.3	3099	2995	3852	1589	1536	1268	3315.33	1464.33	2.26406	1.17891	1.01751	up	Acyl-CoA-binding domain-containing protein 3	acyl-CoA-binding domain-containing protein 3 isoform X2
Solyc04g076880.3	42506	12734	16488	3741	5484	6844	23909.3	5356.33	4.46375	2.15826	1.65531	up	Phosphoenolpyruvate carboxykinase (ATP)	phosphoenolpyruvate carboxykinase
Solyc04g076500.4	184	359	256	57	111	90	266.333	86	3.0969	1.63082	1.33711	up	BEACH domain-containing protein B	BEACH domain-containing protein B isoform X2
Solyc04g074830.1	568	236	316	32	50	82	373.333	54.6667	6.82927	2.77173	2.11396	up	Putative clathrin assembly protein At4g40080	putative clathrin assembly protein At4g40080
Solyc04g074470.1	172	145	106	32	21	43	141	32	4.40625	2.13955	1.70225	up	Protein EXORDIUM-like 2	protein EXORDIUM-like 2
Solyc04g072280.3	11820	3175	4317	1316	1144	1538	6437.33	1332.67	4.83042	2.27215	1.72032	up	Laccase-14 OS=Arabidopsis thaliana OX	laccase-14-like
Solyc04g072000.4	2702	1375	2315	384	323	410	2130.67	372.333	5.72247	2.51664	2.1486	up	Endochitinase EP3	endochitinase EP3
Solyc04g063350.3	6197	3842	7147	1134	965	934	5728.67	1011	5.66634	2.50242	2.16317	up	2-oxoisovalerate dehydrogenase subunit alpha 1	2-oxoisovalerate dehydrogenase subunit alpha 1, mitochondrial isoform X1
Solyc04g054310.3	1297	1003	1317	588	539	429	1205.67	518.667	2.32455	1.21695	1.03724	up	Alanine--glyoxylate aminotransferase 2 homolog 1	alanine--glyoxylate aminotransferase 2 homolog 1, mitochondrial isoform X1
Solyc04g051690.4	886	1037	613	186	374	371	845.333	310.333	2.72395	1.4457	1.19774	up	WRKY transcription factor 51	WRKY transcription factor 51
Solyc04g040130.1	8960	6959	7843	2865	2498	3312	7920.67	2891.67	2.73914	1.45372	1.27845	up	Delta(12)-acyl-lipid-desaturase	delta(12)-fatty-acid desaturase FAD2-like [Solanum pennellii]
Solyc04g025530.3	2946	942	1183	322	256	451	1690.33	343	4.92809	2.30103	1.75681	up	Glutamate decarboxylase 4	glutamate decarboxylase 4
Solyc04g011390.1	1307	819	973	239	324	393	1033	318.667	3.24163	1.69672	1.45431	up	Histone H4 OS=Solanum lycopersicum	histone h4
Solyc04g009860.4	8062	6776	7398	2981	3482	2491	7412	2984.67	2.48336	1.31229	1.14965	up	1-aminocyclopropane-1-carboxylate oxidase homolog 1	1-aminocyclopropane-1-carboxylate oxidase homolog 1
Solyc04g009850.4	266	278	322	29	31	22	288.667	27.3333	10.561	3.40067	2.98892	up	1-aminocyclopropane-1-carboxylate oxidase homolog 1	1-aminocyclopropane-1-carboxylate oxidase homolog 1-like
Solyc04g008100.3	401	235	253	42	50	88	296.333	60	4.93889	2.30419	1.85443	up	U-box domain-containing protein 21	U-box domain-containing protein 21-like
Solyc04g007380.3	719	613	694	237	188	223	675.333	216	3.12654	1.64457	1.44722	up	Rust resistance kinase Lr10	rust resistance kinase Lr10-like
Solyc04g005160.3	13319	6426	10217	4013	3178	3493	9987.33	3561.33	2.80438	1.48768	1.24196	up	6-phosphogluconate dehydrogenase, decarboxylating 3	6-phosphogluconate dehydrogenase, decarboxylating 3-like
Solyc04g005040.1	498	367	406	162	120	190	423.667	157.333	2.6928	1.42911	1.20592	up	Metalloendoproteinase 3-MMP	metalloendoproteinase 1 precursor
Solyc03g120900.3	462	416	435	108	71	189	437.667	122.667	3.56793	1.83509	1.48415	up	Protein transport protein SEC13 homolog B	protein transport protein SEC13 homolog B-like
Solyc03g119240.3	3634	1366	1841	684	565	704	2280.33	651	3.50282	1.80852	1.45384	up	LEAF RUST 10 DISEASE-RESISTANCE LOCUS RECEPTOR-LIKE PROTEIN KINASE-like 1.2	serine/threonine-protein kinase At1g18390 isoform X1
Solyc03g118810.1	6104	2542	6203	1276	892	1006	4949.67	1058	4.67832	2.22599	1.80267	up	Calcium-binding allergen Ole e 8	calcium-binding allergen Ole e 8-like
Solyc03g117350.1	518	450	537	210	211	221	501.667	214	2.34424	1.22912	1.07035	up	Amino acid transporter AVT6E	sodium-coupled neutral amino acid transporter 6
Solyc03g116700.4	22889	8252	12726	4383	2954	4294	14622.3	3877	3.77156	1.91516	1.52838	up	Cucumber peeling cupredoxin	cucumber peeling cupredoxin-like
Solyc03g098740.1	29524	14410	18620	5576	3903	4614	20851.3	4697.67	4.43866	2.15012	1.80468	up	Miraculin	kunitz-type trypsin inhibitor alpha chain-like
Solyc03g098730.1	7998	3840	7455	1781	1062	1134	6431	1325.67	4.85114	2.27833	1.8601	up	Kunitz trypsin inhibitor 2	miraculin-like
Solyc03g098670.1	3393	1939	1551	550	597	223	2294.33	456.667	5.02409	2.32886	1.80182	up	Kunitz trypsin inhibitor 2	miraculin-like
Solyc03g096670.3	2185	1739	3862	828	526	870	2595.33	741.333	3.5009	1.80773	1.46624	up	Protein phosphatase 2C 37	protein phosphatase 2C AHG3 homolog
Solyc03g083720.1	2182	2150	3175	1121	840	564	2502.33	841.667	2.97307	1.57195	1.2943	up	21 kDa protein O	21 kDa protein-like
Solyc03g083480.4	3930	1212	2998	727	440	472	2713.33	546.333	4.96644	2.31221	1.77861	up	Putative RING-H2 finger protein ATL21A	LEAF RUST 10 DISEASE-RESISTANCE LOCUS RECEPTOR-LIKE PROTEIN KINASE-like 2.1
Solyc03g034370.1	6898	7021	6120	2398	2859	2114	6679.67	2457	2.71863	1.44288	1.2858	up	Non-specific lipid-transfer protein 2	non-specific lipid-transfer protein 2-like
Solyc03g026280.3	60	773	102	18	25	16	311.667	19.6667	15.8475	3.98618	2.09892	up	Dehydration-responsive element-binding protein 1A	CBF1 protein
Solyc03g020050.3	5457	2082	2680	910	1119	543	3406.33	857.333	3.97317	1.99029	1.55611	up	Proteinase inhibitor type-2 CEVI57	proteinase inhibitor type-2 CEVI57 precursor
Solyc03g020040.3	233	211	118	19	55	39	187.333	37.6667	4.97345	2.31425	1.77655	up	Proteinase inhibitor type-2 CEVI57	proteinase inhibitor type-2-like
Solyc03g020030.3	2382	1121	1524	311	619	359	1675.67	429.667	3.89992	1.96345	1.60172	up	Proteinase inhibitor type-2 CEVI57	proteinase inhibitor type-2-like
Solyc03g020010.1	42055	15515	22036	4120	8763	4220	26535.3	5701	4.65451	2.21863	1.7347	up	Kunitz trypsin inhibitor 2	miraculin precursor
Solyc03g007260.3	1072	1028	1169	397	455	514	1089.67	455.333	2.39312	1.25889	1.11014	up	Cyclic nucleotide-gated ion channel 1 SV=1	cyclic nucleotide-gated ion channel 1
Solyc03g006800.1	85	60	77	20	25	22	74	22.3333	3.31343	1.72833	1.37608	up	Transcription factor TCP19	TCP transcription factor 21
Solyc03g006770.4	559	323	404	96	82	172	428.667	116.667	3.67429	1.87746	1.51589	up	Receptor-like serine/threonine-protein kinase SD1-8	receptor-like serine/threonine-protein kinase SD1-8
Solyc03g006700.3	3882	1466	2426	613	524	630	2591.33	589	4.39955	2.13736	1.7462	up	Suberization-associated anionic peroxidase 2	suberization-associated anionic peroxidase 2-like
Solyc03g006490.3	9075	10513	11838	3488	4395	2388	10475.3	3423.67	3.05968	1.61338	1.39126	up	Stem-specific protein TSJT1	glutaminase domain-containing protein
Solyc02g094400.4	2136	1347	2858	602	656	598	2113.67	618.667	3.41649	1.77251	1.49984	up	Glycerophosphodiester phosphodiesterase GDPD1	glycerophosphodiester phosphodiesterase GDPD1, chloroplastic
Solyc02g094000.1	413	147	176	50	23	60	245.333	44.3333	5.53383	2.46828	1.74686	up	Putative calcium-binding protein CML19 GN	putative calcium-binding protein CML19
Solyc02g092820.4	791	1142	530	303	176	290	821	256.333	3.20286	1.67936	1.35988	up	indole-3-acetic acid-amido synthetase GH3.1	indole-3-acetic acid-amido synthetase GH3.1
Solyc02g092460.3	3379	673	4826	456	299	317	2959.33	357.333	8.28172	3.04993	2.07731	up	BTB/POZ and TAZ domain-containing protein 4	BTB/POZ and TAZ domain-containing protein 4
Solyc02g092120.3	693	398	365	137	195	141	485.333	157.667	3.07822	1.6221	1.33977	up	Phytosulfokines 3	phytosulfokines 2 precursor
Solyc02g091590.4	165	114	172	38	16	48	150.333	34	4.42157	2.14456	1.60708	up	Nodulation receptor kinase	symbiosis receptor-like kinase precursor
Solyc02g090490.3	11314	4544	8082	2998	1902	2218	7980	2372.67	3.3633	1.74988	1.40802	up	Patatin-like protein 3	patatin-like protein 3
Solyc02g087350.3	752	770	355	207	112	145	625.667	154.667	4.04526	2.01623	1.606	up	galacturonosyltransferase-like 10	galacturonosyltransferase-like 10
Solyc02g086300.4	2174	69	735	27	14	55	992.667	32	31.0208	4.95517	2.23628	up	Putative glutamine amidotransferase GAT1_2.1	uncharacterized protein LOC101261981
Solyc02g084840.3	2049	2279	3299	696	390	435	2542.33	507	5.01446	2.3261	1.95957	up	Late embryogenesis abundant protein D-11	late embryogenesis abundant protein-like
Solyc02g081480.4	181	238	161	68	81	62	193.333	70.3333	2.74882	1.45881	1.2443	up	Rust resistance kinase Lr10	receptor-like protein kinase At5g39020 isoform X2 [Solanum pennellii]
Solyc02g080890.3	5461	3707	5306	2158	1534	2014	4824.67	1902	2.53663	1.34291	1.1422	up	WRKY transcription factor	WRKY transcription factor 31 isoform X1
Solyc02g078650.4	6930	2793	4375	793	1077	1119	4699.33	996.333	4.71663	2.23776	1.85606	up	Polyphenol oxidase, chloroplastic	polyphenol oxidase, chloroplastic-like
Solyc02g078530.3	474	342	435	150	126	132	417	136	3.06618	1.61644	1.39324	up	Cold-responsive protein kinase 1	putative serine/threonine-protein kinase isoform X1
Solyc02g078500.2	1793	393	1030	84	231	264	1072	193	5.5544	2.47363	1.72604	up	Stem-specific protein TSJT1	stem-specific protein TSJT1-like isoform X3
Solyc02g077370.1	3818	1943	3141	815	683	863	2967.33	787	3.77044	1.91473	1.62641	up	Pathogenesis-related genes transcriptional activator PTI5	pathogenesis-related genes transcriptional activator PTI5
Solyc02g077290.2	1894	927	1174	506	382	439	1331.67	442.333	3.01055	1.59003	1.31517	up	Glutamate receptor 2.9	glutamate receptor 1.2 precursor
Solyc02g071350.3	229	416	297	66	59	82	314	69	4.55072	2.1861	1.88892	up	ABC transporter B family member 9	ABC transporter B family member 9-like
Solyc02g071130.4	297	330	329	120	179	111	318.667	136.667	2.33171	1.22139	1.03608	up	WRKY transcription factor 71	WRKY transcription factor 71
Solyc02g070110.1	8474	2795	6192	568	1098	644	5820.33	770	7.55887	2.91817	2.30074	up	Berberine bridge enzyme-like 28	cannabidiolic acid synthase-like
Solyc02g065550.4	2475	647	1264	174	210	323	1462	235.667	6.20368	2.63312	1.98187	up	Calcium uniporter protein 2, mitochondrial	ACI19 protein
Solyc02g065090.4	1590	260	410	64	137	121	753.333	107.333	7.01863	2.81119	1.83804	up	Patatin-like protein 1	patatin-like protein 1
Solyc02g036480.1	3015	1525	1978	492	455	738	2172.67	561.667	3.86825	1.95168	1.63042	up	NDR1/HIN1-like protein 6	NDR1/HIN1-Like protein 3
Solyc01g112000.4	1671	1617	1697	610	720	774	1661.67	701.333	2.3693	1.24446	1.10412	up	Expansin-like A1	expansin-like protein precursor
Solyc01g109120.3	653	242	557	102	68	159	484	109.667	4.41337	2.14188	1.61898	up	Protein JINGUBANG	myosin heavy chain kinase B
Solyc01g107170.2	5391	3002	5283	1601	1266	1493	4558.67	1453.33	3.1367	1.64925	1.39776	up	Zinc finger protein ZAT10	ZF2 protein
Solyc01g106620.2	189142	92261	210536	48450	46128	35067	163980	43215	3.79451	1.92391	1.59056	up	Basic form of pathogenesis-related protein 1	PR1 protein precursor
Solyc01g106605.1	9598	1472	9002	970	1458	1002	6690.67	1143.33	5.8519	2.5489	1.76789	up	Pathogenesis-related protein 1A1	pathogenesis-related protein 1A1 precursor
Solyc01g105630.4	333	226	294	61	44	110	284.333	71.6667	3.96744	1.98821	1.58171	up	Calmodulin	calmodulin
Solyc01g097880.4	9783	5121	9304	3429	2605	2713	8069.33	2915.67	2.76758	1.46862	1.22315	up	tRNA(adenine(34)) deaminase, chloroplastic	nucleoside deaminase superfamily protein
Solyc01g097240.3	28414	30932	19212	9072	11475	9790	26186	10112.3	2.58951	1.37268	1.19642	up	Pathogenesis-related protein P2	pathogenesis-related protein P2 precursor
Solyc01g096510.2	5236	4515	3427	1859	1466	1774	4392.67	1699.67	2.58443	1.36985	1.18043	up	Sigma factor binding protein 2, chloroplastic	sigma factor binding protein 1, chloroplastic
Solyc01g096320.3	64	99	890	31	24	12	351	22.3333	15.7164	3.9742	1.91433	up	Homeobox-leucine zipper protein ATHB-7	homeobox-leucine zipper protein ATHB-12
Solyc01g091590.3	580	607	380	87	83	232	522.333	134	3.89801	1.96274	1.51775	up	BON1-associated protein 2	BON1-associated protein 2
Solyc01g080010.2	25349	9990	29062	6115	2052	3282	21467	3816.33	5.62503	2.49186	1.82537	up	Basic 7S globulin	xyloglucan-specific fungal endoglucanase inhibitor protein precursor
Solyc01g066520.3	2439	1257	2294	822	486	409	1996.67	572.333	3.48864	1.80267	1.43517	up	Lipoamide acyltransferase component of branched-chain alpha-keto acid dehydrogenase complex	lipoamide acyltransferase component of branched-chain alpha-keto acid dehydrogenase complex, mitochondrial
Solyc01g060050.3	135	185	185	62	64	61	168.333	62.3333	2.70053	1.43325	1.2243	up	Dynein assembly factor with WDR repeat domains 1	bromodomain and WD repeat-containing protein 3
Solyc01g020495.1	100	151	149	43	25	43	133.333	37	3.6036	1.84944	1.4951	up	Retrovirus-related Pol polyprotein from transposon TNT 1-94	uncharacterized protein LOC107027567
Solyc01g014840.3	1407	898	1218	345	218	519	1174.33	360.667	3.25601	1.7031	1.38478	up	TMV resistance protein N	TMV resistance protein N-like
Solyc01g009930.3	234	430	196	51	65	125	286.667	80.3333	3.56846	1.8353	1.41219	up	Receptor-like protein Cf-9 homolog	receptor-like protein 12
Solyc01g009870.3	654	65	127	17	21	28	282	22	12.8182	3.68012	2.04518	up	Glycerophosphodiester phosphodiesterase GDPD3	glycerophosphodiester phosphodiesterase GDPD3-like isoform X1
Solyc01g009810.3	1389	1246	868	265	353	440	1167.67	352.667	3.31096	1.72725	1.49137	up	Leucine-rich repeat protein 1	somatic embryogenesis receptor kinase 2-like
Solyc01g008670.4	399	625	578	199	132	133	534	154.667	3.45259	1.78768	1.51562	up	Premnaspirodiene oxygenase	premnaspirodiene oxygenase-like
Solyc01g008620.4	4926	6996	3174	1403	1510	873	5032	1262	3.98732	1.99542	1.66113	up	Glucan endo-1,3-beta-glucosidase A	glucan endo-1,3-beta-glucosidase A precursor
Solyc01g007220.4	6536	5802	6913	2777	2841	3082	6417	2900	2.21276	1.14585	1.00656	up	NDR1/HIN1-like protein 1	NDR1/HIN1-like protein 12
Solyc01g007020.4	47	57	46	2	8	2	50	4	12.5	3.64386	2.34068	up	E3 ubiquitin-protein ligase PUB23	E3 ubiquitin-protein ligase PUB23-like
Solyc01g006950.3	6188	2692	5020	1179	1155	1309	4633.33	1214.33	3.81554	1.93189	1.618	up	Syntaxin-121 O	syntaxin-121-like
Solyc01g006360.4	366	611	468	119	252	164	481.667	178.333	2.70093	1.43346	1.18353	up	Callose synthase 9	callose synthase 9

## Sheet: Supplemental Table 3
Supplemental Table 3. The enriched gene ontology terms of the up-regulated genes
Gene_number	GO_term	GO_annotation	gene_in_list	gene_in_background	ratio	Pvalue	related_gene
208	GO:0016021	integral component of membrane	33	5960	0.158654	0.999547	Solyc01g006360,Solyc01g006950,Solyc01g007220,Solyc01g009930,Solyc02g036480,Solyc02g065550,Solyc02g071350,Solyc02g077290,Solyc02g078650,Solyc02g091590,Solyc03g006770,Solyc03g083480,Solyc03g083720,Solyc03g117350,Solyc03g119240,Solyc04g040130,Solyc06g062780,Solyc06g065560,Solyc06g071810,Solyc06g072320,Solyc06g082440,Solyc07g056110,Solyc07g066550,Solyc08g062360,Solyc08g080930,Solyc09g091660,Solyc09g0…
208	GO:0055114	oxidation-reduction process	26	1702	0.125	0.00402493	Solyc01g008670,Solyc02g070110,Solyc02g078650,Solyc03g006700,Solyc04g005160,Solyc04g009850,Solyc04g009860,Solyc04g040130,Solyc04g063350,Solyc04g072280,Solyc05g005700,Solyc08g075320,Solyc08g080940,Solyc09g059020,Solyc09g072700,Solyc09g089580,Solyc09g089780,Solyc09g092600,Solyc10g038080,Solyc10g076670,Solyc10g078220,Solyc10g078550,Solyc11g007980,Solyc12g005940,Solyc12g006380,Solyc12g049030
208	GO:0005634	nucleus	22	2548	0.105769	0.562863	Solyc01g060050,Solyc01g096320,Solyc01g107170,Solyc02g077370,Solyc02g092460,Solyc03g026280,Solyc04g011390,Solyc04g025530,Solyc05g052410,Solyc05g054650,Solyc06g072000,Solyc08g078170,Solyc09g075420,Solyc09g082780,Solyc09g090070,Solyc09g090970,Solyc09g090980,Solyc09g090990,Solyc09g091000,Solyc12g010410,Solyc12g013700,Solyc12g096960
208	GO:0005524	ATP binding	21	2320	0.100962	0.471866	Solyc02g071350,Solyc02g078530,Solyc02g081480,Solyc02g091590,Solyc03g006770,Solyc03g119240,Solyc04g007380,Solyc04g076880,Solyc06g053150,Solyc06g062780,Solyc06g071620,Solyc06g071810,Solyc06g072000,Solyc06g082440,Solyc07g041940,Solyc07g066550,Solyc09g091660,Solyc09g091670,Solyc09g091990,Solyc10g078550,Solyc12g088040
208	GO:0005515	protein binding	19	3114	0.0913462	0.970081	Solyc01g009810,Solyc01g009930,Solyc01g014840,Solyc01g060050,Solyc01g091590,Solyc01g109120,Solyc03g120900,Solyc05g051220,Solyc06g071620,Solyc06g072000,Solyc07g005500,Solyc07g066550,Solyc08g062360,Solyc09g011600,Solyc10g008400,Solyc10g052880,Solyc11g017290,Solyc12g009520,Solyc12g013680
208	GO:0005886	plasma membrane	17	1555	0.0817308	0.205155	Solyc01g006950,Solyc01g080010,Solyc02g078530,Solyc03g006770,Solyc03g119240,Solyc04g079820,Solyc06g062780,Solyc06g071810,Solyc07g066550,Solyc08g080940,Solyc09g082780,Solyc09g091660,Solyc09g091670,Solyc09g091990,Solyc09g092600,Solyc12g013700,Solyc12g088040
208	GO:0005829	cytosol	15	1214	0.0721154	0.114227	Solyc01g097880,Solyc02g078500,Solyc02g084840,Solyc02g086300,Solyc03g006490,Solyc04g005160,Solyc04g025530,Solyc04g076880,Solyc06g007180,Solyc06g071620,Solyc07g006500,Solyc08g080940,Solyc08g083110,Solyc09g082780,Solyc12g013700
208	GO:0046872	metal ion binding	14	838	0.0673077	0.0161628	Solyc01g107170,Solyc02g078650,Solyc03g006700,Solyc03g096670,Solyc04g009850,Solyc04g009860,Solyc05g054650,Solyc06g007190,Solyc06g051940,Solyc09g072700,Solyc09g089580,Solyc09g089780,Solyc12g005940,Solyc12g006380
208	GO:0005737	cytoplasm	13	1129	0.0625	0.192792	Solyc02g065090,Solyc02g090490,Solyc04g079250,Solyc09g007890,Solyc09g007900,Solyc09g007910,Solyc09g007920,Solyc09g011600,Solyc09g090970,Solyc09g090980,Solyc09g090990,Solyc09g091000,Solyc12g096960
208	GO:0006952	defense response	12	345	0.0576923	5.72e-05	Solyc01g007220,Solyc01g014840,Solyc02g077370,Solyc03g006770,Solyc05g007630,Solyc09g007010,Solyc09g014820,Solyc09g090970,Solyc09g090980,Solyc09g091000,Solyc10g081970,Solyc12g096960
208	GO:0003700	DNA-binding transcription factor activity	11	637	0.0528846	0.0253056	Solyc01g096320,Solyc01g107170,Solyc02g071130,Solyc02g077370,Solyc02g080890,Solyc03g026280,Solyc04g051690,Solyc05g052410,Solyc05g054650,Solyc08g078170,Solyc09g075420
208	GO:0006468	protein phosphorylation	11	960	0.0528846	0.222703	Solyc02g078530,Solyc02g081480,Solyc03g006770,Solyc03g119240,Solyc04g007380,Solyc06g071810,Solyc06g082440,Solyc07g041940,Solyc07g066550,Solyc09g091990,Solyc12g088040
208	GO:0004674	protein serine/threonine kinase activity	11	657	0.0528846	0.0307229	Solyc02g078530,Solyc02g081480,Solyc02g091590,Solyc03g006770,Solyc03g119240,Solyc04g007380,Solyc06g071810,Solyc06g082440,Solyc07g066550,Solyc09g091990,Solyc12g088040
208	GO:0006355	regulation of transcription, DNA-templated	10	1124	0.0480769	0.526262	Solyc01g107170,Solyc02g071130,Solyc02g077370,Solyc02g092460,Solyc03g026280,Solyc04g051690,Solyc05g054650,Solyc08g078170,Solyc09g075420,Solyc12g010410
208	GO:0016020	membrane	9	384	0.0432692	0.00699706	Solyc01g008670,Solyc01g112000,Solyc02g065090,Solyc02g090490,Solyc04g076880,Solyc04g079250,Solyc06g071620,Solyc10g078220,Solyc11g007980
208	GO:0009506	plasmodesma	9	594	0.0432692	0.07884	Solyc01g007220,Solyc01g080010,Solyc01g112000,Solyc03g006770,Solyc04g007380,Solyc08g078390,Solyc09g090070,Solyc10g081970,Solyc12g013700
208	GO:0005576	extracellular region	9	267	0.0432692	0.000608683	Solyc01g097240,Solyc01g106620,Solyc01g112000,Solyc02g092120,Solyc03g006700,Solyc07g005100,Solyc09g007010,Solyc09g072700,Solyc10g055810
208	GO:0003677	DNA binding	8	1298	0.0384615	0.887284	Solyc02g077370,Solyc03g026280,Solyc04g011390,Solyc05g007450,Solyc08g078170,Solyc09g075420,Solyc12g006280,Solyc12g010410
208	GO:0009651	response to salt stress	8	260	0.0384615	0.00215655	Solyc01g080010,Solyc02g092460,Solyc04g005160,Solyc04g079820,Solyc07g005100,Solyc08g080940,Solyc09g090990,Solyc10g078550
208	GO:0010951	negative regulation of endopeptidase activity	8	64	0.0384615	8.83e-08	Solyc03g020010,Solyc03g020030,Solyc03g020040,Solyc03g020050,Solyc03g098670,Solyc03g098730,Solyc03g098740,Solyc09g097850
208	GO:0008270	zinc ion binding	8	1357	0.0384615	0.913078	Solyc01g066520,Solyc01g097880,Solyc02g092460,Solyc04g005040,Solyc04g054310,Solyc06g062780,Solyc10g008400,Solyc10g078550
208	GO:0051213	dioxygenase activity	7	139	0.0336538	0.00023057	Solyc04g009850,Solyc04g009860,Solyc09g089580,Solyc09g089780,Solyc10g076670,Solyc12g005940,Solyc12g006380
208	GO:0020037	heme binding	7	446	0.0336538	0.0984643	Solyc01g008670,Solyc03g006700,Solyc08g075320,Solyc09g072700,Solyc09g092600,Solyc10g078220,Solyc11g007980
208	GO:0005618	cell wall	7	376	0.0336538	0.0484438	Solyc01g097240,Solyc03g020010,Solyc04g072000,Solyc07g005100,Solyc08g007670,Solyc08g079900,Solyc10g055810
208	GO:0043565	sequence-specific DNA binding	7	397	0.0336538	0.0612371	Solyc01g096320,Solyc01g107170,Solyc02g071130,Solyc02g080890,Solyc04g051690,Solyc05g052410,Solyc05g054650
208	GO:0005975	carbohydrate metabolic process	7	320	0.0336538	0.023144	Solyc01g008620,Solyc04g072000,Solyc07g005100,Solyc10g055800,Solyc10g074440,Solyc10g079860,Solyc10g083290
208	GO:0005739	mitochondrion	6	608	0.0288462	0.442391	Solyc01g066520,Solyc04g054310,Solyc07g006500,Solyc08g080940,Solyc09g092600,Solyc10g078550
208	GO:0009737	response to abscisic acid	6	219	0.0288462	0.0129501	Solyc02g084840,Solyc04g005160,Solyc04g079820,Solyc07g005100,Solyc09g082780,Solyc09g090070
208	GO:0009738	abscisic acid-activated signaling pathway	6	94	0.0288462	0.000180751	Solyc01g096320,Solyc09g090970,Solyc09g090980,Solyc09g090990,Solyc09g091000,Solyc12g096960
208	GO:0030170	pyridoxal phosphate binding	6	147	0.0288462	0.00191419	Solyc04g025530,Solyc04g054310,Solyc06g072320,Solyc08g006740,Solyc08g081550,Solyc08g083110
208	GO:0043086	negative regulation of catalytic activity	6	133	0.0288462	0.00114851	Solyc03g083720,Solyc09g090970,Solyc09g090980,Solyc09g090990,Solyc09g091000,Solyc12g096960
208	GO:0006541	glutamine metabolic process	6	25	0.0288462	6.49e-08	Solyc02g078500,Solyc02g086300,Solyc03g006490,Solyc06g007180,Solyc09g082780,Solyc12g013700
208	GO:0009611	response to wounding	6	142	0.0288462	0.00160627	Solyc01g106620,Solyc02g092460,Solyc04g072000,Solyc08g078390,Solyc09g090990,Solyc09g091990
208	GO:0005509	calcium ion binding	6	274	0.0288462	0.0341574	Solyc01g105630,Solyc02g094000,Solyc03g118810,Solyc10g006660,Solyc10g006700,Solyc11g071740
208	GO:0009646	response to absence of light	6	24	0.0288462	4.97e-08	Solyc01g066520,Solyc04g063350,Solyc04g078090,Solyc06g007180,Solyc09g090990,Solyc10g078550
208	GO:0016709	oxidoreductase activity, acting on paired donors, with incorporation or reduction of molecular oxygen, NAD(P)H as one donor, and incorporation of one atom of oxygen	5	147	0.0240385	0.00965278	Solyc01g008670,Solyc08g075320,Solyc09g092600,Solyc10g078220,Solyc11g007980
208	GO:0008061	chitin binding	5	42	0.0240385	3.22e-05	Solyc04g072000,Solyc07g005100,Solyc10g055800,Solyc10g055810,Solyc10g074440
208	GO:0010427	abscisic acid binding	5	30	0.0240385	5.87e-06	Solyc09g090970,Solyc09g090980,Solyc09g090990,Solyc09g091000,Solyc12g096960
208	GO:0009753	response to jasmonic acid	5	63	0.0240385	0.000229139	Solyc01g106620,Solyc02g092460,Solyc04g079820,Solyc07g005100,Solyc09g090990
208	GO:0004864	protein phosphatase inhibitor activity	5	29	0.0240385	4.93e-06	Solyc09g090970,Solyc09g090980,Solyc09g090990,Solyc09g091000,Solyc12g096960
208	GO:0050832	defense response to fungus	5	110	0.0240385	0.00286488	Solyc01g097240,Solyc04g051690,Solyc04g078090,Solyc09g090990,Solyc10g055810
208	GO:0006508	proteolysis	5	509	0.0240385	0.461721	Solyc01g080010,Solyc04g005040,Solyc07g045100,Solyc08g007670,Solyc08g079900
208	GO:0080163	regulation of protein serine/threonine phosphatase activity	5	28	0.0240385	4.11e-06	Solyc09g090970,Solyc09g090980,Solyc09g090990,Solyc09g091000,Solyc12g096960
208	GO:0046686	response to cadmium ion	5	196	0.0240385	0.0294887	Solyc04g054310,Solyc04g076880,Solyc08g078390,Solyc08g080940,Solyc10g078550
208	GO:0009414	response to water deprivation	5	159	0.0240385	0.0132165	Solyc01g096320,Solyc02g084840,Solyc03g026280,Solyc04g005160,Solyc04g011390
208	GO:0006979	response to oxidative stress	5	247	0.0240385	0.0668635	Solyc02g087350,Solyc03g006700,Solyc08g080940,Solyc09g007920,Solyc09g072700
208	GO:0055085	transmembrane transport	5	369	0.0240385	0.223706	Solyc02g065550,Solyc02g071350,Solyc09g090070,Solyc09g091660,Solyc09g091670
208	GO:0046658	anchored component of plasma membrane	5	148	0.0240385	0.00992103	Solyc01g007220,Solyc01g008620,Solyc03g116700,Solyc10g079860,Solyc10g081970
208	GO:0005506	iron ion binding	5	368	0.0240385	0.222121	Solyc01g008670,Solyc08g075320,Solyc09g092600,Solyc10g078220,Solyc11g007980
208	GO:0030247	polysaccharide binding	5	107	0.0240385	0.00254135	Solyc01g008620,Solyc03g083480,Solyc03g119240,Solyc10g079860,Solyc12g088040
208	GO:0007165	signal transduction	5	136	0.0240385	0.00702421	Solyc01g007220,Solyc01g014840,Solyc06g082440,Solyc08g062360,Solyc10g081970
208	GO:0006032	chitin catabolic process	5	35	0.0240385	1.29e-05	Solyc04g072000,Solyc07g005100,Solyc10g055800,Solyc10g055810,Solyc10g074440
208	GO:0009607	response to biotic stimulus	5	58	0.0240385	0.000154762	Solyc09g007010,Solyc09g090970,Solyc09g090980,Solyc09g091000,Solyc12g096960
208	GO:0009505	plant-type cell wall	4	208	0.0192308	0.110699	Solyc01g080010,Solyc01g112000,Solyc09g072700,Solyc10g052880
208	GO:0045548	phenylalanine ammonia-lyase activity	4	6	0.0192308	8.48e-08	Solyc09g007890,Solyc09g007900,Solyc09g007910,Solyc09g007920
208	GO:0044550	secondary metabolite biosynthetic process	4	156	0.0192308	0.0487217	Solyc01g008670,Solyc09g092600,Solyc10g078220,Solyc11g007980
208	GO:0009617	response to bacterium	4	33	0.0192308	0.000192108	Solyc01g106620,Solyc04g072000,Solyc09g090990,Solyc09g091990
208	GO:0005794	Golgi apparatus	4	343	0.0192308	0.354076	Solyc01g080010,Solyc01g112000,Solyc02g087350,Solyc09g090070
208	GO:0006559	L-phenylalanine catabolic process	4	11	0.0192308	1.8e-06	Solyc09g007890,Solyc09g007900,Solyc09g007910,Solyc09g007920
208	GO:0004867	serine-type endopeptidase inhibitor activity	4	42	0.0192308	0.000494102	Solyc03g020010,Solyc03g020030,Solyc03g020040,Solyc03g020050
208	GO:0009800	cinnamic acid biosynthetic process	4	6	0.0192308	8.48e-08	Solyc09g007890,Solyc09g007900,Solyc09g007910,Solyc09g007920
208	GO:0044212	transcription regulatory region DNA binding	4	116	0.0192308	0.0191667	Solyc01g107170,Solyc02g080890,Solyc05g052410,Solyc05g054650
208	GO:0016998	cell wall macromolecule catabolic process	4	22	0.0192308	3.7e-05	Solyc04g072000,Solyc10g055800,Solyc10g055810,Solyc10g074440
208	GO:0009733	response to auxin	4	197	0.0192308	0.0955051	Solyc02g092460,Solyc04g079820,Solyc06g053260,Solyc09g090990
208	GO:0005773	vacuole	3	247	0.0144231	0.368183	Solyc08g065710,Solyc09g090070,Solyc10g055810
208	GO:0004568	chitinase activity	3	33	0.0144231	0.00298182	Solyc04g072000,Solyc10g055800,Solyc10g074440
208	GO:0004866	endopeptidase inhibitor activity	3	18	0.0144231	0.000491198	Solyc03g098670,Solyc03g098730,Solyc03g098740
208	GO:0009744	response to sucrose	3	36	0.0144231	0.00382777	Solyc01g066520,Solyc04g063350,Solyc06g007180
208	GO:0042626	ATPase activity, coupled to transmembrane movement of substances	3	126	0.0144231	0.0991429	Solyc02g071350,Solyc09g091660,Solyc09g091670
208	GO:0009055	electron transfer activity	3	174	0.0144231	0.196427	Solyc03g116700,Solyc08g078390,Solyc10g076600
208	GO:0080167	response to karrikin	3	88	0.0144231	0.0423109	Solyc09g007920,Solyc10g006660,Solyc10g052880
208	GO:0050660	flavin adenine dinucleotide binding	3	136	0.0144231	0.117468	Solyc02g070110,Solyc08g078390,Solyc10g076600
208	GO:0009751	response to salicylic acid	3	65	0.0144231	0.0194662	Solyc01g106620,Solyc02g092460,Solyc09g090990
208	GO:0047372	acylglycerol lipase activity	3	21	0.0144231	0.000785245	Solyc02g065090,Solyc02g090490,Solyc04g079250
208	GO:0006629	lipid metabolic process	3	123	0.0144231	0.0938907	Solyc04g040130,Solyc09g075420,Solyc12g049030
208	GO:0005887	integral component of plasma membrane	3	249	0.0144231	0.37294	Solyc03g007260,Solyc05g051220,Solyc09g090070
208	GO:0098869	cellular oxidant detoxification	3	164	0.0144231	0.174462	Solyc03g006700,Solyc08g080940,Solyc09g072700
208	GO:0004553	hydrolase activity, hydrolyzing O-glycosyl compounds	3	147	0.0144231	0.13895	Solyc01g008620,Solyc10g079860,Solyc10g083290
208	GO:0004721	phosphoprotein phosphatase activity	3	73	0.0144231	0.0263517	Solyc03g096670,Solyc06g007190,Solyc06g051940
208	GO:0004620	phospholipase activity	3	21	0.0144231	0.000785245	Solyc02g065090,Solyc02g090490,Solyc04g079250
208	GO:0009555	pollen development	3	111	0.0144231	0.0741119	Solyc05g007450,Solyc08g078390,Solyc09g007920
208	GO:0048046	apoplast	3	223	0.0144231	0.310813	Solyc03g020010,Solyc04g072280,Solyc08g080940
208	GO:0042742	defense response to bacterium	3	142	0.0144231	0.129024	Solyc01g097240,Solyc04g051690,Solyc04g078090
208	GO:0000062	fatty-acyl-CoA binding	3	16	0.0144231	0.000341483	Solyc04g078090,Solyc08g078390,Solyc10g076600
208	GO:0016042	lipid catabolic process	3	41	0.0144231	0.00553471	Solyc02g065090,Solyc02g090490,Solyc04g079250
208	GO:0043617	cellular response to sucrose starvation	3	4	0.0144231	2.64e-06	Solyc01g066520,Solyc04g063350,Solyc06g007180
208	GO:0008080	N-acetyltransferase activity	2	28	0.00961539	0.0248779	Solyc08g068690,Solyc08g068730
208	GO:0010200	response to chitin	2	64	0.00961539	0.108371	Solyc02g080890,Solyc05g054650
208	GO:0009693	ethylene biosynthetic process	2	14	0.00961539	0.00648914	Solyc09g089580,Solyc12g005940
208	GO:0005777	peroxisome	2	121	0.00961539	0.286582	Solyc08g078390,Solyc10g076600
208	GO:0046475	glycerophospholipid catabolic process	2	2	0.00961539	7.64e-05	Solyc01g009870,Solyc02g094400
208	GO:0005249	voltage-gated potassium channel activity	2	27	0.00961539	0.0232329	Solyc03g007260,Solyc05g051220
208	GO:0009814	defense response, incompatible interaction	2	13	0.00961539	0.00559424	Solyc01g106620,Solyc02g036480
208	GO:0016036	cellular response to phosphate starvation	2	39	0.00961539	0.0458171	Solyc02g080890,Solyc04g076880
208	GO:0004190	aspartic-type endopeptidase activity	2	97	0.00961539	0.208939	Solyc01g080010,Solyc07g045100
208	GO:0042744	hydrogen peroxide catabolic process	2	102	0.00961539	0.22501	Solyc03g006700,Solyc09g072700
208	GO:0006887	exocytosis	2	61	0.00961539	0.100025	Solyc01g006950,Solyc09g005840
208	GO:0052890	oxidoreductase activity, acting on the CH-CH group of donors, with a flavin as acceptor	2	12	0.00961539	0.00476094	Solyc08g078390,Solyc10g076600
208	GO:0004871	obsolete signal transducer activity	2	37	0.00961539	0.0416482	Solyc01g007220,Solyc10g081970
208	GO:0048544	recognition of pollen	2	65	0.00961539	0.111194	Solyc03g006770,Solyc07g055690
208	GO:0005488	binding	2	174	0.00961539	0.451852	Solyc01g007020,Solyc04g008100
208	GO:0033539	fatty acid beta-oxidation using acyl-CoA dehydrogenase	2	12	0.00961539	0.00476094	Solyc08g078390,Solyc10g076600
208	GO:0009631	cold acclimation	2	32	0.00961539	0.0319094	Solyc02g084840,Solyc03g026280
208	GO:0030643	cellular phosphate ion homeostasis	2	4	0.00961539	0.0004533	Solyc01g009870,Solyc02g094400
208	GO:0016787	hydrolase activity	2	292	0.00961539	0.727843	Solyc02g086300,Solyc07g040890
208	GO:0004842	ubiquitin-protein transferase activity	2	244	0.00961539	0.632868	Solyc01g007020,Solyc04g008100
208	GO:0000271	polysaccharide biosynthetic process	2	13	0.00961539	0.00559424	Solyc02g087350,Solyc08g080930
208	GO:0045893	positive regulation of transcription, DNA-templated	2	124	0.00961539	0.296298	Solyc01g096320,Solyc05g052410
208	GO:0009058	biosynthetic process	2	89	0.00961539	0.183513	Solyc06g072320,Solyc08g081550
208	GO:0004252	serine-type endopeptidase activity	2	155	0.00961539	0.39465	Solyc08g007670,Solyc08g079900
208	GO:2000280	regulation of root development	2	9	0.00961539	0.00264223	Solyc05g054650,Solyc08g080940
208	GO:0004601	peroxidase activity	2	136	0.00961539	0.334911	Solyc03g006700,Solyc09g072700
208	GO:0005730	nucleolus	2	257	0.00961539	0.660888	Solyc04g076880,Solyc06g071620
208	GO:0005507	copper ion binding	2	165	0.00961539	0.42512	Solyc04g072280,Solyc10g078550
208	GO:0008152	metabolic process	2	203	0.00961539	0.532906	Solyc01g066520,Solyc07g040890
208	GO:0030163	protein catabolic process	2	103	0.00961539	0.228236	Solyc01g080010,Solyc07g045100
208	GO:0000287	magnesium ion binding	2	161	0.00961539	0.413024	Solyc02g094400,Solyc06g062780
208	GO:0042391	regulation of membrane potential	2	33	0.00961539	0.0337757	Solyc03g007260,Solyc05g051220
208	GO:0016717	oxidoreductase activity, acting on paired donors, with oxidation of a pair of donors resulting in the reduction of molecular oxygen to two molecules of water	2	12	0.00961539	0.00476094	Solyc04g040130,Solyc12g049030
208	GO:0009409	response to cold	2	165	0.00961539	0.42512	Solyc04g005160,Solyc06g065560
208	GO:0003997	acyl-CoA oxidase activity	2	5	0.00961539	0.000751134	Solyc08g078390,Solyc10g076600
208	GO:0016567	protein ubiquitination	2	323	0.00961539	0.777506	Solyc01g007020,Solyc04g008100
208	GO:0042542	response to hydrogen peroxide	2	37	0.00961539	0.0416482	Solyc02g092460,Solyc09g090990
208	GO:0008889	glycerophosphodiester phosphodiesterase activity	2	2	0.00961539	7.64e-05	Solyc01g009870,Solyc02g094400
208	GO:0009793	embryo development ending in seed dormancy	2	203	0.00961539	0.532906	Solyc08g078510,Solyc10g076600
208	GO:0003824	catalytic activity	2	272	0.00961539	0.691067	Solyc07g006500,Solyc08g081550
208	GO:0043531	ADP binding	2	252	0.00961539	0.650319	Solyc01g014840,Solyc05g007630
208	GO:0005774	vacuolar membrane	2	287	0.00961539	0.71901	Solyc02g092460,Solyc04g054310
208	GO:0071805	potassium ion transmembrane transport	2	69	0.00961539	0.122669	Solyc03g007260,Solyc05g051220
208	GO:0008843	endochitinase activity	2	2	0.00961539	7.64e-05	Solyc07g005100,Solyc10g055810
208	GO:0007166	cell surface receptor signaling pathway	2	41	0.00961539	0.0501323	Solyc03g119240,Solyc12g088040
208	GO:0003995	acyl-CoA dehydrogenase activity	2	10	0.00961539	0.00328377	Solyc08g078390,Solyc10g076600
208	GO:0055088	lipid homeostasis	2	14	0.00961539	0.00648914	Solyc08g078390,Solyc10g076600
208	GO:0046274	lignin catabolic process	2	23	0.00961539	0.0171332	Solyc04g072280,Solyc09g007920
208	GO:0016757	transferase activity, transferring glycosyl groups	2	58	0.00961539	0.091871	Solyc02g087350,Solyc08g080930
208	GO:0008453	alanine-glyoxylate transaminase activity	1	4	0.00480769	0.0345978	Solyc04g054310
208	GO:0031201	SNARE complex	1	54	0.00480769	0.37864	Solyc01g006950
208	GO:0009451	RNA modification	1	11	0.00480769	0.0923016	Solyc01g097880
208	GO:0004540	ribonuclease activity	1	6	0.00480769	0.0514473	Solyc09g090990
208	GO:0052544	defense response by callose deposition in cell wall	1	9	0.00480769	0.0761743	Solyc09g092600
208	GO:0016831	carboxy-lyase activity	1	29	0.00480769	0.225402	Solyc08g006740
208	GO:0009735	response to cytokinin	1	124	0.00480769	0.665228	Solyc09g090990
208	GO:0005992	trehalose biosynthetic process	1	20	0.00480769	0.161476	Solyc07g006500
208	GO:0004857	enzyme inhibitor activity	1	45	0.00480769	0.327304	Solyc03g083720
208	GO:0005484	SNAP receptor activity	1	54	0.00480769	0.37864	Solyc01g006950
208	GO:0005664	nuclear origin of replication recognition complex	1	3	0.00480769	0.0260617	Solyc05g007450
208	GO:0036263	L-DOPA monooxygenase activity	1	1	0.00480769	0.00876343	Solyc02g078650
208	GO:0046982	protein heterodimerization activity	1	167	0.00480769	0.771251	Solyc04g011390
208	GO:0009416	response to light stimulus	1	99	0.00480769	0.582393	Solyc06g065560
208	GO:0007275	multicellular organism development	1	92	0.00480769	0.555743	Solyc08g075320
208	GO:0006633	fatty acid biosynthetic process	1	111	0.00480769	0.624429	Solyc06g065560
208	GO:0019953	sexual reproduction	1	13	0.00480769	0.108149	Solyc01g112000
208	GO:0019343	cysteine biosynthetic process via cystathionine	1	7	0.00480769	0.059762	Solyc08g083110
208	GO:0009860	pollen tube growth	1	58	0.00480769	0.400186	Solyc06g062780
208	GO:0031418	L-ascorbic acid binding	1	19	0.00480769	0.154057	Solyc09g089580
208	GO:0051603	proteolysis involved in cellular protein catabolic process	1	94	0.00480769	0.563526	Solyc08g065710
208	GO:0042631	cellular response to water deprivation	1	15	0.00480769	0.12372	Solyc08g083110
208	GO:0071289	cellular response to nickel ion	1	1	0.00480769	0.00876343	Solyc05g054650
208	GO:0070588	calcium ion transmembrane transport	1	21	0.00480769	0.16883	Solyc07g056110
208	GO:0052716	hydroquinone:oxygen oxidoreductase activity	1	22	0.00480769	0.176121	Solyc04g072280
208	GO:0031012	extracellular matrix	1	12	0.00480769	0.10026	Solyc04g005040
208	GO:0009809	lignin biosynthetic process	1	38	0.00480769	0.284476	Solyc04g072280
208	GO:0006520	cellular amino acid metabolic process	1	29	0.00480769	0.225402	Solyc10g078550
208	GO:0015292	uniporter activity	1	7	0.00480769	0.059762	Solyc02g065550
208	GO:0016573	histone acetylation	1	24	0.00480769	0.190511	Solyc02g092460
208	GO:0071266	'de novo' L-methionine biosynthetic process	1	7	0.00480769	0.059762	Solyc08g083110
208	GO:0009570	chloroplast stroma	1	437	0.00480769	0.979399	Solyc04g005160
208	GO:0009723	response to ethylene	1	61	0.00480769	0.415856	Solyc01g106620
208	GO:0015066	alpha-amylase inhibitor activity	1	1	0.00480769	0.00876343	Solyc03g020010
208	GO:0034059	response to anoxia	1	3	0.00480769	0.0260617	Solyc09g075420
208	GO:0010262	somatic embryogenesis	1	5	0.00480769	0.0430594	Solyc04g072000
208	GO:0006749	glutathione metabolic process	1	79	0.00480769	0.50168	Solyc09g011600
208	GO:0004970	ionotropic glutamate receptor activity	1	13	0.00480769	0.108149	Solyc02g077290
208	GO:0005315	inorganic phosphate transmembrane transporter activity	1	17	0.00480769	0.139021	Solyc09g090070
208	GO:0048278	vesicle docking	1	32	0.00480769	0.245614	Solyc01g006950
208	GO:0001676	long-chain fatty acid metabolic process	1	6	0.00480769	0.0514473	Solyc08g078390
208	GO:0004351	glutamate decarboxylase activity	1	5	0.00480769	0.0430594	Solyc04g025530
208	GO:0006906	vesicle fusion	1	44	0.00480769	0.321346	Solyc01g006950
208	GO:0004364	glutathione transferase activity	1	77	0.00480769	0.4928	Solyc09g011600
208	GO:0004672	protein kinase activity	1	388	0.00480769	0.968046	Solyc07g041940
208	GO:0004616	phosphogluconate dehydrogenase (decarboxylating) activity	1	11	0.00480769	0.0923016	Solyc04g005160
208	GO:0006536	glutamate metabolic process	1	5	0.00480769	0.0430594	Solyc04g025530
208	GO:0009835	fruit ripening	1	10	0.00480769	0.0842733	Solyc09g089580
208	GO:0010942	positive regulation of cell death	1	6	0.00480769	0.0514473	Solyc06g071810
208	GO:0016624	oxidoreductase activity, acting on the aldehyde or oxo group of donors, disulfide as acceptor	1	8	0.00480769	0.0680041	Solyc04g063350
208	GO:0046148	pigment biosynthetic process	1	5	0.00480769	0.0430594	Solyc02g078650
208	GO:0004764	shikimate 3-dehydrogenase (NADP+) activity	1	4	0.00480769	0.0345978	Solyc10g038080
208	GO:0047974	guanosine deaminase activity	1	1	0.00480769	0.00876343	Solyc01g097880
208	GO:0006811	ion transport	1	11	0.00480769	0.0923016	Solyc02g077290
208	GO:0035885	exochitinase activity	1	1	0.00480769	0.00876343	Solyc07g005100
208	GO:0046777	protein autophosphorylation	1	114	0.00480769	0.634263	Solyc02g091590
208	GO:0010228	vegetative to reproductive phase transition of meristem	1	59	0.00480769	0.405455	Solyc06g071620
208	GO:0016614	oxidoreductase activity, acting on CH-OH group of donors	1	57	0.00480769	0.39487	Solyc02g070110
208	GO:0004222	metalloendopeptidase activity	1	46	0.00480769	0.33321	Solyc04g005040
208	GO:0010224	response to UV-B	1	43	0.00480769	0.315335	Solyc09g007920
208	GO:0010268	brassinosteroid homeostasis	1	36	0.00480769	0.271749	Solyc08g075320
208	GO:0008289	lipid binding	1	107	0.00480769	0.610908	Solyc09g082270
208	GO:0016407	acetyltransferase activity	1	3	0.00480769	0.0260617	Solyc01g066520
208	GO:0080043	quercetin 3-O-glucosyltransferase activity	1	125	0.00480769	0.668177	Solyc11g010780
208	GO:0009620	response to fungus	1	29	0.00480769	0.225402	Solyc08g078390
208	GO:0016491	oxidoreductase activity	1	322	0.00480769	0.942369	Solyc09g059020
208	GO:0046856	phosphatidylinositol dephosphorylation	1	19	0.00480769	0.154057	Solyc04g079820
208	GO:0003855	3-dehydroquinate dehydratase activity	1	3	0.00480769	0.0260617	Solyc10g038080
208	GO:0042802	identical protein binding	1	84	0.00480769	0.523208	Solyc04g054310
208	GO:0004439	phosphatidylinositol-4,5-bisphosphate 5-phosphatase activity	1	9	0.00480769	0.0761743	Solyc04g079820
208	GO:0046688	response to copper ion	1	9	0.00480769	0.0761743	Solyc09g090990
208	GO:0046244	salicylic acid catabolic process	1	1	0.00480769	0.00876343	Solyc09g007920
208	GO:0004503	monophenol monooxygenase activity	1	1	0.00480769	0.00876343	Solyc02g078650
208	GO:0009268	response to pH	1	1	0.00480769	0.00876343	Solyc06g082440
208	GO:0080173	male-female gamete recognition during double fertilization forming a zygote and endosperm	1	1	0.00480769	0.00876343	Solyc04g005160
208	GO:0019822	P4 peroxisome	1	1	0.00480769	0.00876343	Solyc04g005160
208	GO:0009684	indoleacetic acid biosynthetic process	1	4	0.00480769	0.0345978	Solyc09g092600
208	GO:0043813	phosphatidylinositol-3,5-bisphosphate 5-phosphatase activity	1	2	0.00480769	0.0174504	Solyc04g079820
208	GO:0031349	positive regulation of defense response	1	3	0.00480769	0.0260617	Solyc06g071810
208	GO:0006529	asparagine biosynthetic process	1	4	0.00480769	0.0345978	Solyc06g007180
208	GO:0015369	calcium:proton antiporter activity	1	6	0.00480769	0.0514473	Solyc07g056110
208	GO:0009682	induced systemic resistance	1	5	0.00480769	0.0430594	Solyc09g092600
208	GO:0016125	sterol metabolic process	1	45	0.00480769	0.327304	Solyc08g075320
208	GO:0003962	cystathionine gamma-synthase activity	1	5	0.00480769	0.0430594	Solyc08g083110
208	GO:0004029	aldehyde dehydrogenase (NAD) activity	1	17	0.00480769	0.139021	Solyc05g005700
208	GO:0004713	protein tyrosine kinase activity	1	19	0.00480769	0.154057	Solyc06g071810
208	GO:0000272	polysaccharide catabolic process	1	10	0.00480769	0.0842733	Solyc10g055810
208	GO:0016132	brassinosteroid biosynthetic process	1	35	0.00480769	0.2653	Solyc08g075320
208	GO:0016836	hydro-lyase activity	1	3	0.00480769	0.0260617	Solyc09g090900
208	GO:0003676	nucleic acid binding	1	637	0.00480769	0.996599	Solyc06g071620
208	GO:0034485	phosphatidylinositol-3,4,5-trisphosphate 5-phosphatase activity	1	5	0.00480769	0.0430594	Solyc04g079820
208	GO:0009749	response to glucose	1	20	0.00480769	0.161476	Solyc06g007180
208	GO:0009695	jasmonic acid biosynthetic process	1	16	0.00480769	0.131404	Solyc08g078390
208	GO:0009507	chloroplast	1	768	0.00480769	0.998964	Solyc08g080940
208	GO:0052696	flavonoid glucuronidation	1	163	0.00480769	0.762995	Solyc11g010780
208	GO:0006260	DNA replication	1	39	0.00480769	0.290756	Solyc05g007450
208	GO:0048767	root hair elongation	1	20	0.00480769	0.161476	Solyc08g080930
208	GO:0005783	endoplasmic reticulum	1	370	0.00480769	0.962464	Solyc09g092600
208	GO:0031625	ubiquitin protein ligase binding	1	77	0.00480769	0.4928	Solyc03g006770
208	GO:0004435	phosphatidylinositol phospholipase C activity	1	8	0.00480769	0.0680041	Solyc09g075420
208	GO:0016231	beta-N-acetylglucosaminidase activity	1	1	0.00480769	0.00876343	Solyc10g055810
208	GO:0016740	transferase activity	1	31	0.00480769	0.238935	Solyc06g072320
208	GO:0050897	cobalt ion binding	1	34	0.00480769	0.258796	Solyc10g078550
208	GO:0006152	purine nucleoside catabolic process	1	12	0.00480769	0.10026	Solyc01g097880
208	GO:0045332	phospholipid translocation	1	16	0.00480769	0.131404	Solyc06g062780
208	GO:0009970	cellular response to sulfate starvation	1	5	0.00480769	0.0430594	Solyc08g083110
208	GO:0043231	intracellular membrane-bounded organelle	1	207	0.00480769	0.839589	Solyc11g010780
208	GO:0008083	growth factor activity	1	9	0.00480769	0.0761743	Solyc02g092120
208	GO:0005543	phospholipid binding	1	12	0.00480769	0.10026	Solyc04g074830
208	GO:0005623	cell	1	76	0.00480769	0.488302	Solyc01g009870
208	GO:0004602	glutathione peroxidase activity	1	9	0.00480769	0.0761743	Solyc08g080940
208	GO:0000162	tryptophan biosynthetic process	1	15	0.00480769	0.12372	Solyc09g092600
208	GO:0009739	response to gibberellin	1	37	0.00480769	0.27814	Solyc02g092460
208	GO:0005615	extracellular space	1	52	0.00480769	0.36758	Solyc04g078090
208	GO:0071446	cellular response to salicylic acid stimulus	1	2	0.00480769	0.0174504	Solyc09g091990
208	GO:0019346	transsulfuration	1	7	0.00480769	0.059762	Solyc08g083110
208	GO:0016722	oxidoreductase activity, oxidizing metal ions	1	55	0.00480769	0.384098	Solyc04g072280
208	GO:0006397	mRNA processing	1	35	0.00480769	0.2653	Solyc06g071620
208	GO:0003712	transcription coregulator activity	1	20	0.00480769	0.161476	Solyc02g092460
208	GO:0006094	gluconeogenesis	1	10	0.00480769	0.0842733	Solyc04g076880
208	GO:0009867	jasmonic acid mediated signaling pathway	1	30	0.00480769	0.232198	Solyc04g051690
208	GO:0009790	embryo development	1	5	0.00480769	0.0430594	Solyc10g078770
208	GO:0009750	response to fructose	1	10	0.00480769	0.0842733	Solyc06g007180
208	GO:0035235	ionotropic glutamate receptor signaling pathway	1	13	0.00480769	0.108149	Solyc02g077290
208	GO:0080169	cellular response to boron-containing substance deprivation	1	1	0.00480769	0.00876343	Solyc02g080890
208	GO:0009536	plastid	1	81	0.00480769	0.510405	Solyc02g094400
208	GO:0048831	regulation of shoot system development	1	7	0.00480769	0.059762	Solyc08g080940
208	GO:0000139	Golgi membrane	1	88	0.00480769	0.539761	Solyc06g062780
208	GO:0031347	regulation of defense response	1	39	0.00480769	0.290756	Solyc03g006800
208	GO:0006817	phosphate ion transport	1	11	0.00480769	0.0923016	Solyc09g090070
208	GO:0004402	histone acetyltransferase activity	1	24	0.00480769	0.190511	Solyc02g092460
208	GO:0045892	negative regulation of transcription, DNA-templated	1	81	0.00480769	0.510405	Solyc02g080890
208	GO:0005802	trans-Golgi network	1	223	0.00480769	0.860841	Solyc06g062780
208	GO:0018826	methionine gamma-lyase activity	1	1	0.00480769	0.00876343	Solyc08g083110
208	GO:0006886	intracellular protein transport	1	134	0.00480769	0.693583	Solyc01g006950
208	GO:0009813	flavonoid biosynthetic process	1	175	0.00480769	0.786914	Solyc11g010780
208	GO:0048194	Golgi vesicle budding	1	10	0.00480769	0.0842733	Solyc06g062780
208	GO:0015171	amino acid transmembrane transporter activity	1	58	0.00480769	0.400186	Solyc03g117350
208	GO:0080027	response to herbivore	1	7	0.00480769	0.059762	Solyc01g106620
208	GO:0007010	cytoskeleton organization	1	29	0.00480769	0.225402	Solyc01g060050
208	GO:0004012	phospholipid-translocating ATPase activity	1	15	0.00480769	0.12372	Solyc06g062780
208	GO:0009664	plant-type cell wall organization	1	95	0.00480769	0.567366	Solyc09g072700
208	GO:0009863	salicylic acid mediated signaling pathway	1	13	0.00480769	0.108149	Solyc02g036480
208	GO:0006098	pentose-phosphate shunt	1	10	0.00480769	0.0842733	Solyc04g005160
208	GO:0008360	regulation of cell shape	1	29	0.00480769	0.225402	Solyc01g060050
208	GO:0003333	amino acid transmembrane transport	1	65	0.00480769	0.436118	Solyc03g117350
208	GO:0012505	endomembrane system	1	69	0.00480769	0.45568	Solyc01g006950
208	GO:0098755	maintenance of seed dormancy by absisic acid	1	1	0.00480769	0.00876343	Solyc08g078510
208	GO:0080044	quercetin 7-O-glucosyltransferase activity	1	124	0.00480769	0.665228	Solyc11g010780
208	GO:0004066	asparagine synthase (glutamine-hydrolyzing) activity	1	4	0.00480769	0.0345978	Solyc06g007180
208	GO:0004197	cysteine-type endopeptidase activity	1	56	0.00480769	0.389508	Solyc08g065710
208	GO:0016747	transferase activity, transferring acyl groups other than amino-acyl groups	1	149	0.00480769	0.731695	Solyc06g065560
208	GO:0009817	defense response to fungus, incompatible interaction	1	28	0.00480769	0.218546	Solyc04g076880
208	GO:0000786	nucleosome	1	78	0.00480769	0.49726	Solyc04g011390
208	GO:0010114	response to red light	1	38	0.00480769	0.284476	Solyc09g092600
208	GO:0006357	regulation of transcription by RNA polymerase II	1	109	0.00480769	0.617728	Solyc01g060050
208	GO:0010029	regulation of seed germination	1	22	0.00480769	0.176121	Solyc08g078510
208	GO:0008283	cell population proliferation	1	32	0.00480769	0.245614	Solyc02g092120
208	GO:0001666	response to hypoxia	1	16	0.00480769	0.131404	Solyc04g078090
208	GO:0071395	cellular response to jasmonic acid stimulus	1	1	0.00480769	0.00876343	Solyc09g091990
208	GO:0009819	drought recovery	1	4	0.00480769	0.0345978	Solyc09g007920
208	GO:0006869	lipid transport	1	54	0.00480769	0.37864	Solyc09g082270
208	GO:0009687	abscisic acid metabolic process	1	4	0.00480769	0.0345978	Solyc08g075320
208	GO:0042546	cell wall biogenesis	1	44	0.00480769	0.321346	Solyc08g080930
208	GO:0002213	defense response to insect	1	8	0.00480769	0.0680041	Solyc08g078390
208	GO:0019544	arginine catabolic process to glutamate	1	2	0.00480769	0.0174504	Solyc04g054310
208	GO:0000145	exocyst	1	35	0.00480769	0.2653	Solyc09g005840
208	GO:0008652	cellular amino acid biosynthetic process	1	25	0.00480769	0.197612	Solyc09g090900
208	GO:0035556	intracellular signal transduction	1	143	0.00480769	0.717052	Solyc09g075420
208	GO:0042803	protein homodimerization activity	1	105	0.00480769	0.603966	Solyc06g007180
208	GO:1905038	regulation of membrane lipid metabolic process	1	1	0.00480769	0.00876343	Solyc06g062780
208	GO:0060862	negative regulation of floral organ abscission	1	2	0.00480769	0.0174504	Solyc06g071810
208	GO:0019752	carboxylic acid metabolic process	1	25	0.00480769	0.197612	Solyc08g006740
208	GO:0051539	4 iron, 4 sulfur cluster binding	1	40	0.00480769	0.296982	Solyc09g090900
208	GO:0004123	cystathionine gamma-lyase activity	1	4	0.00480769	0.0345978	Solyc08g083110
208	GO:0004353	glutamate dehydrogenase [NAD(P)+] activity	1	2	0.00480769	0.0174504	Solyc10g078550
208	GO:0009641	shade avoidance	1	10	0.00480769	0.0842733	Solyc09g092600
208	GO:0006624	vacuolar protein processing	1	19	0.00480769	0.154057	Solyc08g065710
208	GO:0009759	indole glucosinolate biosynthetic process	1	1	0.00480769	0.00876343	Solyc09g092600
208	GO:0000149	SNARE binding	1	52	0.00480769	0.36758	Solyc01g006950
208	GO:0004869	cysteine-type endopeptidase inhibitor activity	1	8	0.00480769	0.0680041	Solyc09g097850
208	GO:0009407	toxin catabolic process	1	49	0.00480769	0.350621	Solyc09g011600
208	GO:0051289	protein homotetramerization	1	4	0.00480769	0.0345978	Solyc08g083110
208	GO:0004612	phosphoenolpyruvate carboxykinase (ATP) activity	1	2	0.00480769	0.0174504	Solyc04g076880
208	GO:0006334	nucleosome assembly	1	65	0.00480769	0.436118	Solyc04g011390
208	GO:0005516	calmodulin binding	1	117	0.00480769	0.64384	Solyc02g092460

## Sheet: Supplemental Table 4
Supplemental Table 4. The enriched gene ontology terms of the down-regulated genes
Gene_number	GO_term	GO_annotation	gene_in_list	gene_in_background	ratio	Pvalue	related_gene
96	GO:0016021	integral component of membrane	21	5960	0.21875	0.800951	Solyc01g098200,Solyc01g100640,Solyc01g105030,Solyc02g005210,Solyc02g068260,Solyc02g079350,Solyc02g085770,Solyc03g005760,Solyc03g063040,Solyc03g097580,Solyc03g112100,Solyc03g115900,Solyc04g082920,Solyc04g082930,Solyc06g066000,Solyc07g047850,Solyc08g082670,Solyc09g010530,Solyc09g065800,Solyc09g074610,Solyc12g011450
96	GO:0009941	chloroplast envelope	15	382	0.15625	3.83894e-11	Solyc01g080280,Solyc01g105030,Solyc02g070770,Solyc03g005760,Solyc03g115900,Solyc04g082920,Solyc04g082930,Solyc06g053140,Solyc06g066000,Solyc07g047850,Solyc07g064160,Solyc08g008630,Solyc09g011080,Solyc09g091970,Solyc12g011450
96	GO:0009535	chloroplast thylakoid membrane	15	285	0.15625	5.89217e-13	Solyc01g080280,Solyc01g105030,Solyc02g070770,Solyc03g005760,Solyc03g115900,Solyc04g082920,Solyc04g082930,Solyc06g053140,Solyc06g066000,Solyc07g047850,Solyc07g066310,Solyc08g082400,Solyc09g011080,Solyc09g074610,Solyc12g011450
96	GO:0055114	oxidation-reduction process	11	1702	0.114583	0.0822525	Solyc01g100640,Solyc03g112010,Solyc03g115560,Solyc04g082630,Solyc05g010180,Solyc06g060310,Solyc06g064550,Solyc07g056540,Solyc07g064160,Solyc08g082590,Solyc12g010960
96	GO:0005634	nucleus	10	2548	0.104167	0.589058	Solyc02g091560,Solyc06g005330,Solyc06g073180,Solyc06g075510,Solyc07g005370,Solyc07g056540,Solyc08g007270,Solyc08g029090,Solyc09g011080,Solyc11g069770
96	GO:0010287	plastoglobule	9	80	0.09375	3.61462e-11	Solyc01g105030,Solyc02g070770,Solyc03g005760,Solyc03g115900,Solyc04g082920,Solyc04g082930,Solyc07g047850,Solyc09g011080,Solyc12g011450
96	GO:0031409	pigment binding	7	30	0.0729167	2.67449e-11	Solyc01g105030,Solyc03g005760,Solyc03g115900,Solyc04g082920,Solyc04g082930,Solyc07g047850,Solyc12g011450
96	GO:0018298	protein-chromophore linkage	7	50	0.0729167	1.22875e-09	Solyc01g105030,Solyc03g005760,Solyc03g115900,Solyc04g082920,Solyc04g082930,Solyc07g047850,Solyc12g011450
96	GO:0016168	chlorophyll binding	7	52	0.0729167	1.635e-09	Solyc01g105030,Solyc03g005760,Solyc03g115900,Solyc04g082920,Solyc04g082930,Solyc07g047850,Solyc12g011450
96	GO:0009768	photosynthesis, light harvesting in photosystem I	7	31	0.0729167	3.44321e-11	Solyc01g105030,Solyc03g005760,Solyc03g115900,Solyc04g082920,Solyc04g082930,Solyc07g047850,Solyc12g011450
96	GO:0009416	response to light stimulus	7	99	0.0729167	1.55917e-07	Solyc01g105030,Solyc02g091560,Solyc03g005760,Solyc04g082930,Solyc07g047850,Solyc09g011080,Solyc12g011450
96	GO:0003677	DNA binding	7	1298	0.0729167	0.271642	Solyc03g112390,Solyc06g005330,Solyc06g074750,Solyc06g075510,Solyc08g029090,Solyc11g069770,Solyc11g073120
96	GO:0005737	cytoplasm	7	1129	0.0729167	0.172514	Solyc01g091800,Solyc02g078860,Solyc04g054740,Solyc05g006740,Solyc07g005370,Solyc08g083370,Solyc10g005840
96	GO:0009523	photosystem II	7	40	0.0729167	2.37008e-10	Solyc01g105030,Solyc03g005760,Solyc03g115900,Solyc04g082920,Solyc04g082930,Solyc07g047850,Solyc12g011450
96	GO:0009522	photosystem I	6	84	0.0625	1.17827e-06	Solyc03g005760,Solyc03g115900,Solyc04g082920,Solyc04g082930,Solyc07g047850,Solyc12g011450
96	GO:0006355	regulation of transcription, DNA-templated	6	1124	0.0625	0.302853	Solyc04g011670,Solyc06g073180,Solyc06g075510,Solyc08g007270,Solyc08g029090,Solyc11g069770
96	GO:0005515	protein binding	6	3114	0.0625	0.990335	Solyc01g112190,Solyc02g064720,Solyc05g006740,Solyc05g051580,Solyc07g032380,Solyc08g016310
96	GO:0009570	chloroplast stroma	5	437	0.0520833	0.0323618	Solyc01g080280,Solyc02g091560,Solyc06g064550,Solyc07g056540,Solyc07g064160
96	GO:0009409	response to cold	5	165	0.0520833	0.000560977	Solyc01g091800,Solyc02g091560,Solyc03g115900,Solyc07g064160,Solyc09g011080
96	GO:0046872	metal ion binding	5	838	0.0520833	0.251532	Solyc03g005760,Solyc03g115900,Solyc04g058100,Solyc07g047850,Solyc12g011450
96	GO:0042742	defense response to bacterium	4	142	0.0416667	0.00266503	Solyc04g011670,Solyc06g066000,Solyc07g056540,Solyc09g011080
96	GO:0009735	response to cytokinin	4	124	0.0416667	0.00162738	Solyc01g080280,Solyc06g066000,Solyc07g056540,Solyc07g066310
96	GO:0005886	plasma membrane	4	1555	0.0416667	0.881745	Solyc01g098200,Solyc02g091560,Solyc03g097580,Solyc03g112100
96	GO:0048046	apoplast	4	223	0.0416667	0.0128615	Solyc01g080280,Solyc02g091560,Solyc07g056540,Solyc09g011080
96	GO:0005829	cytosol	3	1214	0.03125	0.874789	Solyc01g068080,Solyc02g089170,Solyc07g064160
96	GO:0016020	membrane	3	384	0.03125	0.203426	Solyc02g070670,Solyc03g112010,Solyc07g056540
96	GO:0010319	stromule	3	28	0.03125	0.000195191	Solyc02g091560,Solyc07g064160,Solyc09g011080
96	GO:0005739	mitochondrion	3	608	0.03125	0.447435	Solyc01g080280,Solyc02g091560,Solyc07g064160
96	GO:0050661	NADP binding	3	52	0.03125	0.00122748	Solyc03g115560,Solyc04g082630,Solyc06g064550
96	GO:0003700	DNA-binding transcription factor activity	3	637	0.03125	0.477905	Solyc04g011670,Solyc06g075510,Solyc08g007270
96	GO:0022626	cytosolic ribosome	3	35	0.03125	0.000382048	Solyc01g080280,Solyc02g091560,Solyc07g056540
96	GO:0008168	methyltransferase activity	2	50	0.0208333	0.0174842	Solyc01g014320,Solyc02g091140
96	GO:0016491	oxidoreductase activity	2	322	0.0208333	0.374958	Solyc05g010180,Solyc07g064160
96	GO:0050662	coenzyme binding	2	37	0.0208333	0.00983391	Solyc01g068080,Solyc09g091970
96	GO:0009507	chloroplast	2	768	0.0208333	0.821549	Solyc02g005210,Solyc05g010180
96	GO:0080167	response to karrikin	2	88	0.0208333	0.0495153	Solyc03g115900,Solyc06g073180
96	GO:0042803	protein homodimerization activity	2	105	0.0208333	0.0676096	Solyc07g064160,Solyc09g091970
96	GO:0046686	response to cadmium ion	2	196	0.0208333	0.188136	Solyc01g080280,Solyc02g091560
96	GO:0009607	response to biotic stimulus	2	58	0.0208333	0.0231069	Solyc04g050950,Solyc07g005370
96	GO:0032259	methylation	2	187	0.0208333	0.175084	Solyc01g014320,Solyc02g091140
96	GO:0080044	quercetin 7-O-glucosyltransferase activity	2	124	0.0208333	0.0899617	Solyc10g009580,Solyc10g085870
96	GO:0046983	protein dimerization activity	2	344	0.0208333	0.406435	Solyc10g009290,Solyc11g069770
96	GO:0009651	response to salt stress	2	260	0.0208333	0.283351	Solyc01g080280,Solyc06g073180
96	GO:0016747	transferase activity, transferring acyl groups other than amino-acyl groups	2	149	0.0208333	0.12209	Solyc05g015800,Solyc09g065800
96	GO:0000287	magnesium ion binding	2	161	0.0208333	0.138377	Solyc02g078860,Solyc08g083370
96	GO:0010598	NAD(P)H dehydrogenase complex (plastoquinone)	2	9	0.0208333	0.000572146	Solyc08g082400,Solyc09g074610
96	GO:0052696	flavonoid glucuronidation	2	163	0.0208333	0.141137	Solyc10g009580,Solyc10g085870
96	GO:0009534	chloroplast thylakoid	2	56	0.0208333	0.0216395	Solyc02g091560,Solyc08g008630
96	GO:0030244	cellulose biosynthetic process	2	54	0.0208333	0.0202128	Solyc02g089170,Solyc08g082670
96	GO:0005506	iron ion binding	2	368	0.0208333	0.439902	Solyc03g112010,Solyc06g060310
96	GO:0006952	defense response	2	345	0.0208333	0.407849	Solyc04g050950,Solyc07g005370
96	GO:0043231	intracellular membrane-bounded organelle	2	207	0.0208333	0.204265	Solyc10g009580,Solyc10g085870
96	GO:0003824	catalytic activity	2	272	0.0208333	0.301299	Solyc01g068080,Solyc09g091970
96	GO:0044212	transcription regulatory region DNA binding	2	116	0.0208333	0.0803037	Solyc04g011670,Solyc09g091960
96	GO:0080043	quercetin 3-O-glucosyltransferase activity	2	125	0.0208333	0.0911923	Solyc10g009580,Solyc10g085870
96	GO:0009813	flavonoid biosynthetic process	2	175	0.0208333	0.157933	Solyc10g009580,Solyc10g085870
96	GO:0020037	heme binding	2	446	0.0208333	0.541071	Solyc01g100640,Solyc03g112010
96	GO:0043565	sequence-specific DNA binding	2	397	0.0208333	0.478953	Solyc04g011670,Solyc08g007270
96	GO:0005524	ATP binding	2	2320	0.0208333	0.999423	Solyc01g080280,Solyc09g011080
96	GO:0008270	zinc ion binding	2	1357	0.0208333	0.97624	Solyc06g073180,Solyc07g064160
96	GO:0009506	plasmodesma	2	594	0.0208333	0.69658	Solyc03g096290,Solyc07g056540
96	GO:0045454	cell redox homeostasis	1	154	0.0104167	0.465362	Solyc08g082590
96	GO:0004337	geranyltranstransferase activity	1	2	0.0104167	0.00807313	Solyc10g005840
96	GO:1902448	positive regulation of shade avoidance	1	4	0.0104167	0.0160818	Solyc06g073180
96	GO:0009640	photomorphogenesis	1	29	0.0104167	0.110951	Solyc06g073180
96	GO:0010270	photosystem II oxygen evolving complex assembly	1	3	0.0104167	0.0120855	Solyc07g066310
96	GO:0008891	glycolate oxidase activity	1	2	0.0104167	0.00807313	Solyc07g056540
96	GO:0006880	intracellular sequestering of iron ion	1	11	0.0104167	0.0436113	Solyc02g068260
96	GO:0005789	endoplasmic reticulum membrane	1	144	0.0104167	0.443106	Solyc01g098200
96	GO:0010190	cytochrome b6f complex assembly	1	9	0.0104167	0.0358245	Solyc02g005210
96	GO:1901657	glycosyl compound metabolic process	1	19	0.0104167	0.0741413	Solyc01g081170
96	GO:0051537	2 iron, 2 sulfur cluster binding	1	44	0.0104167	0.163466	Solyc06g060310
96	GO:0030026	cellular manganese ion homeostasis	1	13	0.0104167	0.0513359	Solyc02g068260
96	GO:0043086	negative regulation of catalytic activity	1	133	0.0104167	0.417565	Solyc07g005370
96	GO:0004372	glycine hydroxymethyltransferase activity	1	7	0.0104167	0.0279749	Solyc02g091560
96	GO:0031167	rRNA methylation	1	7	0.0104167	0.0279749	Solyc01g091800
96	GO:0071555	cell wall organization	1	122	0.0104167	0.390866	Solyc08g082670
96	GO:0034220	ion transmembrane transport	1	50	0.0104167	0.183602	Solyc03g096290
96	GO:0004364	glutathione transferase activity	1	77	0.0104167	0.268437	Solyc05g006740
96	GO:0010218	response to far red light	1	28	0.0104167	0.107336	Solyc04g082920
96	GO:0090351	seedling development	1	10	0.0104167	0.0397257	Solyc06g073180
96	GO:0010181	FMN binding	1	48	0.0104167	0.176944	Solyc07g056540
96	GO:0009767	photosynthetic electron transport chain	1	30	0.0104167	0.114551	Solyc08g082400
96	GO:0051017	actin filament bundle assembly	1	11	0.0104167	0.0436113	Solyc08g082590
96	GO:0030104	water homeostasis	1	1	0.0104167	0.00404466	Solyc09g010530
96	GO:0009751	response to salicylic acid	1	65	0.0104167	0.231867	Solyc06g005330
96	GO:0008654	phospholipid biosynthetic process	1	9	0.0104167	0.0358245	Solyc04g054740
96	GO:0035999	tetrahydrofolate interconversion	1	10	0.0104167	0.0397257	Solyc02g091560
96	GO:0009055	electron transfer activity	1	174	0.0104167	0.507266	Solyc08g082590
96	GO:0009650	UV protection	1	34	0.0104167	0.128808	Solyc08g079530
96	GO:0015078	proton transmembrane transporter activity	1	28	0.0104167	0.107336	Solyc06g066000
96	GO:0006790	sulfur compound metabolic process	1	8	0.0104167	0.0319075	Solyc02g078860
96	GO:0016151	nickel cation binding	1	5	0.0104167	0.020062	Solyc02g070670
96	GO:0004373	glycogen (starch) synthase activity	1	6	0.0104167	0.0240264	Solyc08g083320
96	GO:0004864	protein phosphatase inhibitor activity	1	29	0.0104167	0.110951	Solyc07g005370
96	GO:0010305	leaf vascular tissue pattern formation	1	20	0.0104167	0.0778891	Solyc05g051580
96	GO:0044550	secondary metabolite biosynthetic process	1	156	0.0104167	0.469706	Solyc03g112010
96	GO:0006979	response to oxidative stress	1	247	0.0104167	0.634428	Solyc01g100640
96	GO:0005975	carbohydrate metabolic process	1	320	0.0104167	0.729025	Solyc01g081170
96	GO:0048573	photoperiodism, flowering	1	29	0.0104167	0.110951	Solyc06g073180
96	GO:0033356	UDP-L-arabinose metabolic process	1	9	0.0104167	0.0358245	Solyc02g089170
96	GO:0030007	cellular potassium ion homeostasis	1	5	0.0104167	0.020062	Solyc09g010530
96	GO:0006021	inositol biosynthetic process	1	7	0.0104167	0.0279749	Solyc04g054740
96	GO:0016887	ATPase activity	1	104	0.0104167	0.344539	Solyc09g011080
96	GO:0005887	integral component of plasma membrane	1	249	0.0104167	0.63741	Solyc03g096290
96	GO:1905392	plant organ morphogenesis	1	9	0.0104167	0.0358245	Solyc06g075510
96	GO:0003924	GTPase activity	1	135	0.0104167	0.422294	Solyc02g070670
96	GO:0009832	plant-type cell wall biogenesis	1	19	0.0104167	0.0741413	Solyc02g089170
96	GO:0050665	hydrogen peroxide biosynthetic process	1	6	0.0104167	0.0240264	Solyc07g056540
96	GO:0080110	sporopollenin biosynthetic process	1	7	0.0104167	0.0279749	Solyc01g068080
96	GO:0052837	thiazole biosynthetic process	1	1	0.0104167	0.00404466	Solyc07g064160
96	GO:0010087	phloem or xylem histogenesis	1	20	0.0104167	0.0778891	Solyc05g051580
96	GO:0006096	glycolytic process	1	43	0.0104167	0.160062	Solyc02g084440
96	GO:0005623	cell	1	76	0.0104167	0.265457	Solyc02g068260
96	GO:0009407	toxin catabolic process	1	49	0.0104167	0.180279	Solyc05g006740
96	GO:0009753	response to jasmonic acid	1	63	0.0104167	0.225599	Solyc09g011080
96	GO:0004412	homoserine dehydrogenase activity	1	3	0.0104167	0.0120855	Solyc06g064550
96	GO:0004096	catalase activity	1	8	0.0104167	0.0319075	Solyc01g100640
96	GO:0016760	cellulose synthase (UDP-forming) activity	1	37	0.0104167	0.139352	Solyc08g082670
96	GO:0015706	nitrate transport	1	11	0.0104167	0.0436113	Solyc03g112100
96	GO:0006623	protein targeting to vacuole	1	25	0.0104167	0.096404	Solyc09g010530
96	GO:1902600	proton transmembrane transport	1	73	0.0104167	0.256443	Solyc09g010530
96	GO:0008266	poly(U) RNA binding	1	12	0.0104167	0.0474814	Solyc02g091560
96	GO:0019252	starch biosynthetic process	1	16	0.0104167	0.0628073	Solyc08g083320
96	GO:0080022	primary root development	1	18	0.0104167	0.0703784	Solyc05g051580
96	GO:0003712	transcription coregulator activity	1	20	0.0104167	0.0778891	Solyc06g073180
96	GO:0050660	flavin adenine dinucleotide binding	1	136	0.0104167	0.424644	Solyc03g115560
96	GO:0008441	3'(2'),5'-bisphosphate nucleotidase activity	1	6	0.0104167	0.0240264	Solyc02g078860
96	GO:0010150	leaf senescence	1	56	0.0104167	0.203258	Solyc09g011080
96	GO:0009228	thiamine biosynthetic process	1	5	0.0104167	0.020062	Solyc07g064160
96	GO:0004161	dimethylallyltranstransferase activity	1	28	0.0104167	0.107336	Solyc10g005840
96	GO:0005884	actin filament	1	5	0.0104167	0.020062	Solyc08g082590
96	GO:0000375	RNA splicing, via transesterification reactions	1	4	0.0104167	0.0160818	Solyc06g083890
96	GO:0005783	endoplasmic reticulum	1	370	0.0104167	0.779391	Solyc09g010530
96	GO:0046854	phosphatidylinositol phosphorylation	1	33	0.0104167	0.125266	Solyc02g078860
96	GO:0098869	cellular oxidant detoxification	1	164	0.0104167	0.486737	Solyc01g100640
96	GO:0015250	water channel activity	1	45	0.0104167	0.166856	Solyc03g096290
96	GO:0030276	clathrin binding	1	18	0.0104167	0.0703784	Solyc12g017440
96	GO:0010228	vegetative to reproductive phase transition of meristem	1	59	0.0104167	0.21291	Solyc06g075510
96	GO:0004356	glutamate-ammonia ligase activity	1	10	0.0104167	0.0397257	Solyc01g080280
96	GO:0043531	ADP binding	1	252	0.0104167	0.641838	Solyc09g011080
96	GO:0009793	embryo development ending in seed dormancy	1	203	0.0104167	0.562316	Solyc04g054740
96	GO:0010277	chlorophyllide a oxygenase [overall] activity	1	6	0.0104167	0.0240264	Solyc06g060310
96	GO:0003904	deoxyribodipyrimidine photo-lyase activity	1	1	0.0104167	0.00404466	Solyc08g079530
96	GO:0046982	protein heterodimerization activity	1	167	0.0104167	0.492983	Solyc06g074750
96	GO:0004072	aspartate kinase activity	1	3	0.0104167	0.0120855	Solyc06g064550
96	GO:1905182	positive regulation of urease activity	1	3	0.0104167	0.0120855	Solyc02g070670
96	GO:0016705	oxidoreductase activity, acting on paired donors, with incorporation or reduction of molecular oxygen	1	117	0.0104167	0.378332	Solyc06g060310
96	GO:0045337	farnesyl diphosphate biosynthetic process	1	2	0.0104167	0.00807313	Solyc10g005840
96	GO:0009637	response to blue light	1	28	0.0104167	0.107336	Solyc04g082920
96	GO:0006334	nucleosome assembly	1	65	0.0104167	0.231867	Solyc06g074750
96	GO:0005545	1-phosphatidylinositol binding	1	15	0.0104167	0.0589988	Solyc12g017440
96	GO:0009654	photosystem II oxygen evolving complex	1	23	0.0104167	0.0890426	Solyc07g066310
96	GO:0030163	protein catabolic process	1	103	0.0104167	0.341866	Solyc03g119700
96	GO:0009579	thylakoid	1	47	0.0104167	0.173595	Solyc07g064160
96	GO:0008652	cellular amino acid biosynthetic process	1	25	0.0104167	0.096404	Solyc06g064550
96	GO:0006833	water transport	1	45	0.0104167	0.166856	Solyc03g096290
96	GO:0005773	vacuole	1	247	0.0104167	0.634428	Solyc03g096290
96	GO:0006796	phosphate-containing compound metabolic process	1	7	0.0104167	0.0279749	Solyc08g083370
96	GO:0006974	cellular response to DNA damage stimulus	1	18	0.0104167	0.0703784	Solyc07g064160
96	GO:0004499	N,N-dimethylaniline monooxygenase activity	1	20	0.0104167	0.0778891	Solyc03g115560
96	GO:0019464	glycine decarboxylation via glycine cleavage system	1	5	0.0104167	0.020062	Solyc02g091560
96	GO:0015254	glycerol channel activity	1	45	0.0104167	0.166856	Solyc03g096290
96	GO:0034755	iron ion transmembrane transport	1	13	0.0104167	0.0513359	Solyc02g068260
96	GO:0006633	fatty acid biosynthetic process	1	111	0.0104167	0.362955	Solyc09g065800
96	GO:0008422	beta-glucosidase activity	1	30	0.0104167	0.114551	Solyc01g081170
96	GO:0010427	abscisic acid binding	1	30	0.0104167	0.114551	Solyc07g005370
96	GO:0045263	proton-transporting ATP synthase complex, coupling factor F(o)	1	11	0.0104167	0.0436113	Solyc06g066000
96	GO:0016310	phosphorylation	1	116	0.0104167	0.375795	Solyc06g064550
96	GO:0030170	pyridoxal phosphate binding	1	147	0.0104167	0.449877	Solyc02g091560
96	GO:0008146	sulfotransferase activity	1	39	0.0104167	0.146311	Solyc05g011890
96	GO:0030136	clathrin-coated vesicle	1	18	0.0104167	0.0703784	Solyc12g017440
96	GO:0009644	response to high light intensity	1	35	0.0104167	0.132337	Solyc03g115900
96	GO:0006542	glutamine biosynthetic process	1	7	0.0104167	0.0279749	Solyc01g080280
96	GO:0005337	nucleoside transmembrane transporter activity	1	6	0.0104167	0.0240264	Solyc02g079350
96	GO:0009611	response to wounding	1	142	0.0104167	0.438546	Solyc03g112100
96	GO:0004427	inorganic diphosphatase activity	1	15	0.0104167	0.0589988	Solyc08g083370
96	GO:0010588	cotyledon vascular tissue pattern formation	1	12	0.0104167	0.0474814	Solyc05g051580
96	GO:0006885	regulation of pH	1	23	0.0104167	0.0890426	Solyc09g010530
96	GO:0009411	response to UV	1	15	0.0104167	0.0589988	Solyc12g042910
96	GO:0016597	amino acid binding	1	38	0.0104167	0.142839	Solyc06g064550
96	GO:0010167	response to nitrate	1	10	0.0104167	0.0397257	Solyc03g112100
96	GO:0016709	oxidoreductase activity, acting on paired donors, with incorporation or reduction of molecular oxygen, NAD(P)H as one donor, and incorporation of one atom of oxygen	1	147	0.0104167	0.449877	Solyc03g112010
96	GO:0015793	glycerol transport	1	45	0.0104167	0.166856	Solyc03g096290
96	GO:0009501	amyloplast	1	7	0.0104167	0.0279749	Solyc08g083320
96	GO:0009853	photorespiration	1	13	0.0104167	0.0513359	Solyc02g091560
96	GO:0009408	response to heat	1	96	0.0104167	0.322846	Solyc09g011080
96	GO:0003723	RNA binding	1	417	0.0104167	0.818239	Solyc07g005570
96	GO:0006563	L-serine metabolic process	1	9	0.0104167	0.0358245	Solyc02g091560
96	GO:0003914	DNA (6-4) photolyase activity	1	1	0.0104167	0.00404466	Solyc12g042910
96	GO:0051287	NAD binding	1	82	0.0104167	0.283161	Solyc04g082630
96	GO:0000719	photoreactive repair	1	3	0.0104167	0.0120855	Solyc08g079530
96	GO:0052691	UDP-arabinopyranose mutase activity	1	8	0.0104167	0.0319075	Solyc02g089170
96	GO:0005451	monovalent cation:proton antiporter activity	1	18	0.0104167	0.0703784	Solyc09g010530
96	GO:0005777	peroxisome	1	121	0.0104167	0.388379	Solyc07g056540
96	GO:0015986	ATP synthesis coupled proton transport	1	48	0.0104167	0.176944	Solyc06g066000
96	GO:0000386	second spliceosomal transesterification activity	1	6	0.0104167	0.0240264	Solyc06g083890
96	GO:0010020	chloroplast fission	1	18	0.0104167	0.0703784	Solyc09g091970
96	GO:0005384	manganese ion transmembrane transporter activity	1	13	0.0104167	0.0513359	Solyc02g068260
96	GO:0004512	inositol-3-phosphate synthase activity	1	5	0.0104167	0.020062	Solyc04g054740
96	GO:0051119	sugar transmembrane transporter activity	1	27	0.0104167	0.103706	Solyc03g097580
96	GO:0009645	response to low light intensity stimulus	1	6	0.0104167	0.0240264	Solyc03g115900
96	GO:0005618	cell wall	1	376	0.0104167	0.784774	Solyc09g011080
96	GO:0000179	rRNA (adenine-N6,N6-)-dimethyltransferase activity	1	3	0.0104167	0.0120855	Solyc01g091800
96	GO:1901642	nucleoside transmembrane transport	1	7	0.0104167	0.0279749	Solyc02g079350
96	GO:0005381	iron ion transmembrane transporter activity	1	15	0.0104167	0.0589988	Solyc02g068260
96	GO:0005681	spliceosomal complex	1	25	0.0104167	0.096404	Solyc06g083890
96	GO:0016311	dephosphorylation	1	128	0.0104167	0.405576	Solyc02g078860
96	GO:0000788	nuclear nucleosome	1	15	0.0104167	0.0589988	Solyc06g074750
96	GO:0009738	abscisic acid-activated signaling pathway	1	94	0.0104167	0.317313	Solyc07g005370
96	GO:0015112	nitrate transmembrane transporter activity	1	8	0.0104167	0.0319075	Solyc03g112100
96	GO:0009992	cellular water homeostasis	1	47	0.0104167	0.173595	Solyc03g096290
96	GO:0005794	Golgi apparatus	1	343	0.0104167	0.753468	Solyc02g089170
96	GO:0071421	manganese ion transmembrane transport	1	13	0.0104167	0.0513359	Solyc02g068260
96	GO:0080163	regulation of protein serine/threonine phosphatase activity	1	28	0.0104167	0.107336	Solyc07g005370
96	GO:0071281	cellular response to iron ion	1	35	0.0104167	0.132337	Solyc02g068260
96	GO:0016620	oxidoreductase activity, acting on the aldehyde or oxo group of donors, NAD or NADP as acceptor	1	10	0.0104167	0.0397257	Solyc04g082630
96	GO:0009569	chloroplast starch grain	1	4	0.0104167	0.0160818	Solyc08g083320
96	GO:0048268	clathrin coat assembly	1	15	0.0104167	0.0589988	Solyc12g017440
96	GO:0034219	carbohydrate transmembrane transport	1	40	0.0104167	0.14977	Solyc03g097580
96	GO:0015035	protein disulfide oxidoreductase activity	1	97	0.0104167	0.325596	Solyc08g082590
96	GO:0006749	glutathione metabolic process	1	79	0.0104167	0.274362	Solyc05g006740
96	GO:0046863	ribulose-1,5-bisphosphate carboxylase/oxygenase activator activity	1	1	0.0104167	0.00404466	Solyc09g011080
96	GO:0007623	circadian rhythm	1	44	0.0104167	0.163466	Solyc02g091560
96	GO:0006807	nitrogen compound metabolic process	1	15	0.0104167	0.0589988	Solyc02g070670
96	GO:0004332	fructose-bisphosphate aldolase activity	1	11	0.0104167	0.0436113	Solyc02g084440
96	GO:0009902	chloroplast relocation	1	3	0.0104167	0.0120855	Solyc08g082590
96	GO:0006006	glucose metabolic process	1	19	0.0104167	0.0741413	Solyc04g082630
